# Supplementary material for: Inferring Metabolic States in Uncharacterized Environments Using Gene-Expression Measurements
Source: PLoS Comput Biol. 2013 Mar 21;9(3):e1002988. doi: 10.1371/journal.pcbi.1002988 (PMC3605102; doi:10.1371/journal.pcbi.1002988)
Supplement: Dataset S1 — Constraint-based models as lists of reactions. Versions of Mo et al's yeast metabolic model [30], are included as list of reactions in comma-separated-value (csv) files. All model files start with iMM904, the identifier used by Mo et al ([30] MM: Monica Mo, 904 genes). ‘deadEndRxnsDeleted’ identifies the model after deletion of dead-end reactions (see main text). ‘examo_glc’ and ‘examo_eth’ identify the YPD- and YPEtOH-specific models built using EXAMO. The ‘15’ that ends these two last file-names indicates the percentage threshold used to classify genes as highly or lowly expressed. (ZIP) [file pcbi.1002988.s001.zip]

Archive with 9 entries (6 files):
- dataset_S1/
- dataset_S1/iMM904_deadEndRxnsDeleted.csv
- __MACOSX/
- __MACOSX/dataset_S1/
- __MACOSX/dataset_S1/._iMM904_deadEndRxnsDeleted.csv
- dataset_S1/iMM904_examo_eth_15.csv
- __MACOSX/dataset_S1/._iMM904_examo_eth_15.csv
- dataset_S1/iMM904_examo_glc_15.csv
- __MACOSX/dataset_S1/._iMM904_examo_glc_15.csv
