# Supplementary material for: Inferring Metabolic States in Uncharacterized Environments Using Gene-Expression Measurements
Source: PLoS Comput Biol. 2013 Mar 21;9(3):e1002988. doi: 10.1371/journal.pcbi.1002988 (PMC3605102; doi:10.1371/journal.pcbi.1002988)
Supplement: Dataset S2 — EXAMO scripts. Scripts for running the EXAMO software are provided. The user's manual lists the necessary dependencies and explains how to run the scripts and what input and output files are used and generated by each script. (ZIP) [file pcbi.1002988.s002.zip › dataset_S2/_01_findZeroAndHighFreqRxns.py]

# Copyright (C) 2012 Sergio Rossell
#
# This script is part of the EXAMO software
# 
# This program is free software: you can redistribute it and/or modify
# it under the terms of the GNU General Public License as published by
# the Free Software Foundation, either version 3 of the License, or
# (at your option) any later version.
# 
# This program is distributed in the hope that it will be useful,
# but WITHOUT ANY WARRANTY; without even the implied warranty of
# MERCHANTABILITY or FITNESS FOR A PARTICULAR PURPOSE.  See the
# GNU General Public License for more details.
# 
# You should have received a copy of the GNU General Public License
# along with this program.  If not, see <http://www.gnu.org/licenses/>
# 

"""
This script accepts a comma separated value file with gene expression calls and a genome-scale constraint based metabolic model as a dictionary with the following content:

'S' : [scipy.sparse coo_matrix] stoichiometry matrix
'idSp' : [list of strings] list of ids of the model's metabolic species (metabolites)
'idRs' : [list of strings] list of ids of the model's reactions
'lb' : [list of floats] lowwer flux boundaries for the model's reactions
'ub' : [list of floats] upper flux boundaries for the model's reactions
'gene2rxn' : [dict] keys are reaction ids, values are the reactions Boolean gene-to-reaction mapping
'genes' : [list of strings] list of all genes in the model 

The script's outputs are writen in the `data' directory. 

OUTPUTS

1. rxnsClassifiedByExpression_description.pkl [dict]. The keys of this dictionary are 'rH' (highly expressed reactions), 'rL' (lowly expressed reactions) and 'rU' (all other reactions --unclassified). The values of each key are lists of the reactions classified into each of these categories.

2. freqBasedRxns_description.pkl [dict]. Keys are 'hfr' (high-frequency-reactions) and 'zfr' (zero-frequency-reactions). THe values of each key are lists of the reactions classified into each of these categories.
"""

import csv
from sys import path; path.append('./examoModules/')

from examoModules import *

#from utilities import importPickle, exportPickle
#from examo import CbModel, MetabGeneExpModel_gurobi, getZeroAndHighFrequencyRxns, deleteCbmRxns
#from classifyReactionsByExpression import classifyRxnsByExpression

################################################################################
# INPUTS
#description = 'eth_15_85'
description = 'glc_15_85'

fGeneCalls = 'data/geneCalls_%s.csv' % description#genes classified by expression

# model dictionary of the original model with blocked reactions deleted
fModelDict = 'data/iMM904_blkRxnsDeleted_dict.pkl'
# id of the biomass reaction
biomassRxn = 'R_biomass_published'


# Algorithm variables
#threshold above which a flux is considered to be larger than zero
activityThreshold = 1E-10
# minimum value for fluxes forced to be non-zero
eps = 1E-3

# files for export
fOutRxnsByExpression = 'data/rxnsClassifiedByExprssion_%s.pkl'
fOutFreqBasedRxns = 'data/freqBasedRxns_%s.pkl'

################################################################################
# STATEMENTS

########################################
# 0. Importing model dictionary
md = importPickle(fModelDict)
m = CbModel(md['S'], md['idSp'], md['idRs'], md['lb'], md['ub'], md['rxns'],
        md['genes'])

#copy of rxns identifiers
idRs = m.idRs[:]
idRs.remove(biomassRxn)
#forcing non-zero biomass production
m.lb[m.idRs.index(biomassRxn)] = 1.

########################################
# 1. Classify reactions by expression
## Importing gene calls as a dictionary
geneCalls = {}
f = open(fGeneCalls, 'rU')
for line in csv.reader(f):
    geneCalls[line[0]] = int(line[1])
f.close()
## Classifying reactions by expression
rxnDict = classifyRxnsByExpression(geneCalls, m.gene2rxn, m.genes)
exportPickle(rxnDict, fOutRxnsByExpression % description)

# 2. Maximizing agreement score and exploring alternative optima
rH = rxnDict['rH']
rL = rxnDict['rL'] 
model = MetabGeneExpModel_gurobi(m.idSp, m.idRs, m.S, m.lb, 
        m.ub, rH, rL)
scores, imgeSols = model.exploreAlternativeOptima(idRs)

# 3. identifying zero and high frequency reactions
zfr, hfr = getZeroAndHighFrequencyRxns(scores, imgeSols, idRs)

exportPickle({'zfr' : zfr, 'hfr' : hfr}, fOutFreqBasedRxns % description)

print description
print 'zfr ', len(zfr)
print 'hfr ', len(hfr)
