# Supplementary material for: Inferring Metabolic States in Uncharacterized Environments Using Gene-Expression Measurements
Source: PLoS Comput Biol. 2013 Mar 21;9(3):e1002988. doi: 10.1371/journal.pcbi.1002988 (PMC3605102; doi:10.1371/journal.pcbi.1002988)
Supplement: Dataset S2 — EXAMO scripts. Scripts for running the EXAMO software are provided. The user's manual lists the necessary dependencies and explains how to run the scripts and what input and output files are used and generated by each script. (ZIP) [file pcbi.1002988.s002.zip › dataset_S2/_03_minimizeNetwork_part_B.py]

# Copyright (C) 2012 Sergio Rossell
#
# This script is part of the EXAMO software
# 
# This program is free software: you can redistribute it and/or modify
# it under the terms of the GNU General Public License as published by
# the Free Software Foundation, either version 3 of the License, or
# (at your option) any later version.
# 
# This program is distributed in the hope that it will be useful,
# but WITHOUT ANY WARRANTY; without even the implied warranty of
# MERCHANTABILITY or FITNESS FOR A PARTICULAR PURPOSE.  See the
# GNU General Public License for more details.
# 
# You should have received a copy of the GNU General Public License
# along with this program.  If not, see <http://www.gnu.org/licenses/>
# 
"""
After running _02_minimizeNetwork_part_A.py MBA-based candidate reactions should have been written into the 'data/mbaRxns' directory. This script selects candidate MBA reaction lists based on the description tag and creates and EXAMO environoment-specific model.
"""
import os
from copy import copy
from numpy import array

from sys import path; path.append('./examoModules/')
from examoModules import *

################################################################################
# INPUTS

description = 'glc_15_85'
mbaCandRxnsDirectory = 'data/mbaCandRxns/'

#threshold above which a flux is considered to be larger than zero
activityThreshold = 1E-10

md = importPickle('data/iMM904_blkRxnsDeleted_dict.pkl')

# Importing model information
fbr = importPickle('data/freqBasedRxns_%s.pkl' % description)

fOutModel = 'data/iMM904_examo_%s.pkl'

################################################################################
# STATEMENTS
# Instantiating CbModel 
m = CbModel(md['S'], md['idSp'], md['idRs'], md['lb'], md['ub'], md['rxns'],
        md['genes'])

# Retrieving MBA candidate reaction lists
files = os.popen('ls %s | grep %s' % (mbaCandRxnsDirectory, description)).read().splitlines()


candRxnsMinusHFR = []
allRs = set()
rxnSets = []
for fn in files:
    l = set(importPickle(mbaCandRxnsDirectory + fn)) - fbr['hfr']
    rxnSets.append(importPickle(mbaCandRxnsDirectory + fn))
    allRs.update(l)
    candRxnsMinusHFR.append(l)

# checking the degree of overlap in MBA candidate reaction lists
overlap = []
l = range(len(candRxnsMinusHFR))
while l:
    ind = l.pop()
    for i in l:
        a = candRxnsMinusHFR[ind]
        b = candRxnsMinusHFR[i]
        overlap.append(float(len(a & b))/(max(len(a), len(b))))
overlap = array(overlap)

# Quantifying the number of times a rxn is among the candidate models
rxnFreq = {}
for rs in rxnSets:
    for rxn in rs:
        try:
            rxnFreq[rxn] += 1
        except KeyError:
            rxnFreq[rxn] = 1

freq = {}#{frequency : list of reactions}
for rxn in rxnFreq:
    try:
        freq[rxnFreq[rxn]].add(rxn)
    except KeyError:
        freq[rxnFreq[rxn]] = set([rxn])
orderedFreq = freq.keys()
orderedFreq.sort(reverse = True)
mRxns = copy(fbr['hfr'])
for num in orderedFreq:
    mRxns.update(freq[num])
    excRxns = set(m.idRs) - mRxns
    m1 = deleteCbmRxns(m, excRxns)
    act = findActiveRxns(m1, 1E-10, fbr['hfr'])
    if len(fbr['hfr'] - act) == 0:
        break
m2 = deleteCbmRxns(m, excRxns)

################################################################################
# OUTPUTS
# Reporting the degree of overlap in MBA candidate reaction lists
print 'mean overlap ', overlap.mean()
print 'std dev overlap ', overlap.std()   

# exporting model after minumizaetion
exportPickle(m2, fOutModel % description)

rev = [0 if val >= 0 else 1 for val in m.lb]
gene2rxn = {}
rxns = {}
for rxn in m2.rxns:
    gene2rxn[rxn] = m2.rxns[rxn]['genes']
    rxns[rxn] = m2.rxns[rxn]
mDict = {
        'S' : m2.S,
        'idSp' : m2.idSp,
        'idRs' : m2.idRs,
        'lb' : m2.lb,
        'ub' : m2.ub,
        'rev' : rev,
        'genes' : m2.genes,
        'gene2rxn' : gene2rxn,
        'rxns' : rxns,
        'descrip' : 'iMM904 examo %s' % description}
#exporting model dictionary
exportPickle(mDict, fOutModel % (description + '_dict'))
