# Supplementary material for: Inferring Metabolic States in Uncharacterized Environments Using Gene-Expression Measurements
Source: PLoS Comput Biol. 2013 Mar 21;9(3):e1002988. doi: 10.1371/journal.pcbi.1002988 (PMC3605102; doi:10.1371/journal.pcbi.1002988)
Supplement: Dataset S2 — EXAMO scripts. Scripts for running the EXAMO software are provided. The user's manual lists the necessary dependencies and explains how to run the scripts and what input and output files are used and generated by each script. (ZIP) [file pcbi.1002988.s002.zip › dataset_S2/_04_predictMetabolicState.py]

# Copyright (C) 2012 Sergio Rossell
#
# This script is part of the EXAMO software
# 
# This program is free software: you can redistribute it and/or modify
# it under the terms of the GNU General Public License as published by
# the Free Software Foundation, either version 3 of the License, or
# (at your option) any later version.
# 
# This program is distributed in the hope that it will be useful,
# but WITHOUT ANY WARRANTY; without even the implied warranty of
# MERCHANTABILITY or FITNESS FOR A PARTICULAR PURPOSE.  See the
# GNU General Public License for more details.
# 
# You should have received a copy of the GNU General Public License
# along with this program.  If not, see <http://www.gnu.org/licenses/>
# 
"""
After creating an EXAMO environment-specific model, this scirpt minimizes the sum of all fluxes in the model subject to the constraint that all HFR should be active. The resulting flux distribution is exported as a comma-separated-value file.
"""

import csv
from sys import path; path.append('./examoModules/')
from examoModules import *

################################################################################
# INPUTS

#description = 'glc_15_85'
description = 'eth_15_85'
eps = 1E-3
activityThreshold = 1E-10

fModelExamo = 'data/iMM904_examo_%s_dict.pkl'
fFreqBasedRxns = 'data/freqBasedRxns_%s.pkl'

fOutMetabState = 'data/metabolicState_%s.csv'

################################################################################
# STATEMENTS

hfr = importPickle(fFreqBasedRxns % description)['hfr']
md = importPickle(fModelExamo % description)
m0 = CbModel(md['S'], md['idSp'], md['idRs'], md['lb'], md['ub'], md['rxns'],
        md['genes'])
#forcing biomass production
m0.lb[m0.idRs.index('R_biomass_published')] = 100.
#minimizing the sum of fluxes
#hfr = hfr & set(m0.idRs)
m = MipSeparateFwdRev_gurobi(m0, hfr, eps)
m.initMipGurobi()
m.minSumFluxes_gurobi()
nz = getNzRxnsGurobi(m)[1]

# reporting the flux distribution obtained
f = open(fOutMetabState % description, 'w')
csv.writer(f).writerows(nz)
f.close()
