# Supplementary material for: Inferring Metabolic States in Uncharacterized Environments Using Gene-Expression Measurements
Source: PLoS Comput Biol. 2013 Mar 21;9(3):e1002988. doi: 10.1371/journal.pcbi.1002988 (PMC3605102; doi:10.1371/journal.pcbi.1002988)
Supplement: Dataset S2 — EXAMO scripts. Scripts for running the EXAMO software are provided. The user's manual lists the necessary dependencies and explains how to run the scripts and what input and output files are used and generated by each script. (ZIP) [file pcbi.1002988.s002.zip › dataset_S2/data/geneCalls_eth_15_85.csv]

YAL001C	0
YAL002W	0
YAL003W	-1
YAL004W	0
YAL005C	0
YAL007C	0
YAL008W	0
YAL009W	-1
YAL010C	0
YAL011W	0
YAL012W	-1
YAL013W	-1
YAL014C	0
YAL015C	0
YAL016W	0
YAL017W	0
YAL018C	0
YAL019W	0
YAL020C	0
YAL021C	0
YAL022C	0
YAL023C	0
YAL024C	0
YAL025C	-1
YAL026C	0
YAL027W	0
YAL028AW	0
YAL028W	0
YAL029C	0
YAL030W	0
YAL031C	0
YAL032C	0
YAL033W	0
YAL034AW	0
YAL034C	0
YAL034W-A	0
YAL035C-A	0
YAL035W	-1
YAL036C	0
YAL037W	0
YAL038W	-1
YAL039C	0
YAL040C	0
YAL041W	-1
YAL042W	0
YAL043C	0
YAL043C-A	0
YAL044C	0
YAL045C	0
YAL046C	0
YAL047C	0
YAL048C	0
YAL049C	0
YAL051W	0
YAL053W	0
YAL054C	1
YAL055W	0
YAL056W	0
YAL058W	0
YAL059W	0
YAL060W	0
YAL061W	1
YAL062W	1
YAL063C	0
YAL064C-A	0
YAL064W	0
YAL064W-B	0
YAL065C	0
YAL066W	-1
YAL067C	0
YAL068C	0
YAL069W	0
YAR002AC	0
YAR002C-A	0
YAR002W	0
YAR003W	0
YAR007C	0
YAR008W	0
YAR009C	0
YAR010C	-1
YAR014C	0
YAR015W	0
YAR018C	-1
YAR019C	0
YAR020C	0
YAR023C	0
YAR027W	0
YAR028W	0
YAR029W	0
YAR030C	0
YAR031W	0
YAR033W	1
YAR035W	1
YAR037W	1
YAR040C	0
YAR042W	0
YAR043C	0
YAR044W	0
YAR047C	0
YAR050W	1
YAR052C	0
YAR053W	0
YAR060C	0
YAR061W	0
YAR062W	1
YAR064W	0
YAR068W	1
YAR069C	0
YAR070C	1
YAR071W	-1
YAR073W	-1
YAR074C	-1
YAR075W	-1
YBL001C	1
YBL002W	0
YBL003C	0
YBL004W	0
YBL005W	0
YBL005W-A	0
YBL005W-B	0
YBL006C	0
YBL007C	0
YBL008W	0
YBL009W	0
YBL010C	-1
YBL011W	0
YBL012C	-1
YBL013W	0
YBL014C	0
YBL015W	1
YBL016W	0
YBL017C	0
YBL018C	0
YBL019W	0
YBL020W	0
YBL021C	1
YBL022C	0
YBL023C	0
YBL024W	-1
YBL025W	0
YBL026W	0
YBL027W	0
YBL028C	0
YBL029W	1
YBL030C	1
YBL031W	0
YBL032W	-1
YBL033C	0
YBL034C	0
YBL035C	0
YBL036C	-1
YBL037W	0
YBL038W	0
YBL039C	-1
YBL040C	0
YBL041W	0
YBL042C	0
YBL043W	1
YBL044W	0
YBL045C	1
YBL046W	0
YBL047C	0
YBL048W	0
YBL049W	1
YBL050W	0
YBL051C	0
YBL052C	-1
YBL053W	0
YBL054W	0
YBL055C	0
YBL056W	0
YBL057C	0
YBL058W	-1
YBL059W	1
YBL060W	0
YBL061C	-1
YBL062W	-1
YBL063W	0
YBL064C	1
YBL065W	0
YBL066C	0
YBL067C	0
YBL068W	0
YBL069W	0
YBL070C	0
YBL071C	0
YBL072C	-1
YBL073W	0
YBL074C	0
YBL075C	1
YBL076C	-1
YBL077W	-1
YBL078C	0
YBL079W	0
YBL080C	0
YBL081W	0
YBL082C	0
YBL083C	0
YBL084C	0
YBL085W	0
YBL086C	0
YBL087C	-1
YBL088C	0
YBL089W	0
YBL090W	0
YBL091C	0
YBL092W	-1
YBL093C	0
YBL094C	0
YBL095W	1
YBL096C	0
YBL097W	0
YBL098W	0
YBL099W	1
YBL100C	1
YBL101C	0
YBL101W-A	-1
YBL101W-B	0
YBL102W	0
YBL103C	0
YBL104C	0
YBL105C	0
YBL106C	0
YBL107C	0
YBL108W	0
YBL109W	1
YBL110C	0
YBL111C	0
YBL112C	0
YBL113C	1
YBR001C	0
YBR002C	0
YBR003W	-1
YBR004C	1
YBR005W	0
YBR006W	1
YBR007C	-1
YBR008C	0
YBR009C	0
YBR010W	0
YBR011C	-1
YBR012C	0
YBR012W-A	0
YBR012W-B	0
YBR013C	0
YBR014C	0
YBR015C	-1
YBR016W	0
YBR017C	-1
YBR018C	-1
YBR019C	-1
YBR020W	-1
YBR021W	-1
YBR022W	0
YBR023C	-1
YBR024W	0
YBR025C	-1
YBR026C	1
YBR027C	0
YBR028C	0
YBR029C	0
YBR030W	0
YBR031W	-1
YBR032W	-1
YBR033W	1
YBR034C	-1
YBR035C	0
YBR036C	0
YBR037C	0
YBR038W	0
YBR039W	1
YBR040W	0
YBR041W	0
YBR042C	-1
YBR043C	0
YBR044C	0
YBR045C	-1
YBR046C	1
YBR047W	1
YBR048W	-1
YBR049C	0
YBR050C	1
YBR051W	1
YBR052C	0
YBR053C	0
YBR054W	1
YBR055C	0
YBR056W	1
YBR057C	0
YBR058C	0
YBR059C	0
YBR060C	0
YBR061C	0
YBR062C	0
YBR063C	0
YBR064W	0
YBR065C	0
YBR066C	1
YBR067C	1
YBR068C	1
YBR069C	0
YBR070C	0
YBR071W	0
YBR072W	1
YBR073W	0
YBR074W	0
YBR075W	-1
YBR076W	0
YBR077C	0
YBR078W	0
YBR079C	-1
YBR080C	0
YBR081C	0
YBR082C	-1
YBR083W	-1
YBR084C-A	-1
YBR084W	-1
YBR085W	0
YBR086C	-1
YBR087W	0
YBR088C	0
YBR089C-A	1
YBR089W	0
YBR090C	0
YBR091C	0
YBR092C	-1
YBR093C	-1
YBR094W	0
YBR095C	0
YBR096W	0
YBR097W	0
YBR098W	0
YBR099C	0
YBR100W	0
YBR101C	0
YBR102C	0
YBR103W	0
YBR104W	-1
YBR105C	0
YBR106W	-1
YBR107C	0
YBR108W	0
YBR109C	0
YBR110W	0
YBR111C	0
YBR112C	0
YBR113W	0
YBR114W	0
YBR115C	0
YBR116C	1
YBR117C	1
YBR118W	-1
YBR119W	0
YBR120C	0
YBR121C	-1
YBR122C	0
YBR123C	0
YBR124W	0
YBR125C	0
YBR126C	0
YBR127C	-1
YBR128C	0
YBR129C	0
YBR130C	0
YBR131W	0
YBR132C	1
YBR133C	0
YBR134W	0
YBR135W	0
YBR136W	0
YBR137W	0
YBR138C	0
YBR139W	1
YBR140C	0
YBR141C	-1
YBR142W	-1
YBR143C	-1
YBR144C	0
YBR145W	0
YBR146W	0
YBR147W	1
YBR148W	0
YBR149W	0
YBR150C	1
YBR151W	0
YBR152W	0
YBR153W	0
YBR154C	0
YBR155W	0
YBR156C	-1
YBR157C	1
YBR158W	0
YBR159W	0
YBR160W	0
YBR161W	0
YBR162C	0
YBR162W-A	0
YBR163W	0
YBR164C	0
YBR165W	0
YBR166C	0
YBR167C	0
YBR168W	0
YBR169C	1
YBR170C	0
YBR171W	0
YBR172C	0
YBR173C	0
YBR174C	0
YBR175W	0
YBR176W	0
YBR177C	0
YBR178W	0
YBR179C	0
YBR180W	0
YBR181C	-1
YBR183W	0
YBR184W	0
YBR185C	1
YBR186W	0
YBR187W	-1
YBR188C	0
YBR189W	-1
YBR190W	0
YBR191W	-1
YBR192W	0
YBR193C	0
YBR194W	0
YBR195C	0
YBR196C	-1
YBR197C	0
YBR198C	0
YBR199W	0
YBR200W	0
YBR201W	0
YBR202W	-1
YBR203W	1
YBR204C	0
YBR205W	0
YBR206W	-1
YBR207W	1
YBR208C	0
YBR209W	0
YBR210W	0
YBR211C	0
YBR212W	0
YBR213W	0
YBR214W	0
YBR215W	0
YBR216C	0
YBR217W	0
YBR218C	0
YBR219C	0
YBR220C	0
YBR221C	0
YBR222C	0
YBR223C	0
YBR224W	0
YBR225W	0
YBR226C	-1
YBR227C	0
YBR228W	0
YBR229C	0
YBR230C	1
YBR231C	0
YBR232C	0
YBR233W	0
YBR234C	0
YBR235W	0
YBR236C	0
YBR237W	0
YBR238C	-1
YBR239C	0
YBR240C	1
YBR241C	1
YBR242W	0
YBR243C	0
YBR244W	-1
YBR245C	0
YBR246W	0
YBR247C	-1
YBR248C	0
YBR249C	0
YBR250W	0
YBR251W	1
YBR252W	0
YBR253W	1
YBR254C	0
YBR255W	1
YBR256C	0
YBR257W	1
YBR258C	0
YBR259W	0
YBR260C	0
YBR261C	0
YBR262C	1
YBR263W	0
YBR264C	1
YBR265W	0
YBR266C	0
YBR267W	-1
YBR268W	0
YBR269C	1
YBR270C	0
YBR271W	0
YBR272C	0
YBR273C	0
YBR274W	-1
YBR275C	-1
YBR276C	0
YBR277C	1
YBR278W	0
YBR279W	0
YBR280C	0
YBR281C	-1
YBR282W	0
YBR283C	-1
YBR284W	0
YBR285W	1
YBR286W	0
YBR286W-100	0
YBR286W-1000	-1
YBR286W-1050	0
YBR286W-1100	0
YBR286W-1150	1
YBR286W-1200	-1
YBR286W-1250	0
YBR286W-1300	-1
YBR286W-1350	0
YBR286W-1400	-1
YBR286W-1450	1
YBR286W-150	-1
YBR286W-1500	-1
YBR286W-1550	0
YBR286W-1600	0
YBR286W-1650	0
YBR286W-200	-1
YBR286W-250	0
YBR286W-300	-1
YBR286W-350	0
YBR286W-400	0
YBR286W-450	-1
YBR286W-50	0
YBR286W-500	0
YBR286W-550	0
YBR286W-600	0
YBR286W-650	-1
YBR286W-700	-1
YBR286W-750	0
YBR286W-800	0
YBR286W-850	0
YBR286W-900	0
YBR286W-950	1
YBR286W-FULL	0
YBR287W	0
YBR288C	0
YBR289W	0
YBR290W	0
YBR291C	0
YBR292C	0
YBR293W	0
YBR294W	0
YBR295W	0
YBR296C	-1
YBR297W	1
YBR298C	0
YBR299W	0
YBR300C	0
YBR301W	0
YBR302C	0
YCL001W	0
YCL002C	0
YCL003W	0
YCL004W	0
YCL005W	0
YCL006C	0
YCL007C	0
YCL008C	0
YCL009C	0
YCL010C	0
YCL011C	0
YCL012W	0
YCL013W	0
YCL014W	0
YCL016C	0
YCL017C	0
YCL018W	0
YCL019W	0
YCL020W	0
YCL021W	-1
YCL022C	0
YCL023C	0
YCL024W	0
YCL025C	1
YCL026C	0
YCL026C-A	0
YCL027W	-1
YCL028W	0
YCL029C	0
YCL030C	-1
YCL031C	0
YCL032W	1
YCL033C	0
YCL034W	0
YCL035C	1
YCL036W	0
YCL037C	-1
YCL038C	1
YCL039W	0
YCL040W	1
YCL041C	-1
YCL042W	1
YCL043C	-1
YCL044C	0
YCL045C	-1
YCL046W	-1
YCL047C	0
YCL048W	0
YCL049C	0
YCL050C	-1
YCL051W	0
YCL052C	0
YCL053C	-1
YCL054W	0
YCL055W	0
YCL056C	0
YCL057W	0
YCL058C	0
YCL059C	-1
YCL060C	0
YCL061C	0
YCL062W	0
YCL063W	-1
YCL064C	-1
YCL065W	-1
YCL066W	0
YCL067C	1
YCL068C	0
YCL069W	1
YCL070/73C	1
YCL073C	1
YCL074W	0
YCL075W	1
YCL076W	0
YCLX01W	0
YCLX02C	-1
YCLX03C	0
YCLX04W	0
YCLX05C	0
YCLX06C	0
YCLX07W	0
YCLX09W	1
YCLX10C	0
YCLX11W	0
YCLX12W	0
YCR001W	-1
YCR002C	-1
YCR003W	0
YCR004C	0
YCR005C	0
YCR006C	0
YCR007C	1
YCR008W	0
YCR009C	-1
YCR010C	1
YCR011C	0
YCR012W	-1
YCR013C	-1
YCR014C	0
YCR015C	0
YCR016W	0
YCR017C	0
YCR018C	0
YCR019W	0
YCR020C	-1
YCR020C-A	0
YCR021C	1
YCR022C	0
YCR023C	0
YCR024C	0
YCR024C-A	0
YCR025C	0
YCR026C	0
YCR027C	0
YCR028C	0
YCR029C	0
YCR029C-A	0
YCR030C	0
YCR031C	-1
YCR032W	0
YCR033W	0
YCR034W	0
YCR035C	-1
YCR036W	0
YCR037C	0
YCR038C	0
YCR039C	0
YCR040W	0
YCR041W	0
YCR042C	0
YCR043C	-1
YCR044C	0
YCR045C	0
YCR046C	0
YCR047C	-1
YCR048W	0
YCR049C	-1
YCR050C	0
YCR051W	-1
YCR052W	-1
YCR053W	-1
YCR054C	0
YCR055C	-1
YCR056W	-1
YCR057C	-1
YCR058C	-1
YCR059C	-1
YCR060W	0
YCR061W	0
YCR062W	0
YCR063W	0
YCR064C	0
YCR065W	0
YCR066W	0
YCR067C	0
YCR068W	0
YCR069W	0
YCR070W	0
YCR071C	0
YCR072C	0
YCR073C	0
YCR073W-A	0
YCR074C	1
YCR075C	0
YCR076C	0
YCR077C	-1
YCR079W	1
YCR080W	0
YCR081W	0
YCR082W	0
YCR083W	0
YCR084C	-1
YCR085W	0
YCR086W	0
YCR087W	0
YCR088W	0
YCR089W	1
YCR090C	0
YCR091W	0
YCR092C	0
YCR093W	0
YCR094W	-1
YCR095C	0
YCR096C	0
YCR097W	0
YCR097W-A	1
YCR098C	0
YCR099C	0
YCR100C	0
YCR101C	0
YCR102C	0
YCR103C	0
YCR104W	0
YCR105W	0
YCR106W	0
YCR107W	0
YCRX01W	0
YCRX02C	0
YCRX03C	0
YCRX04W	0
YCRX05W	0
YCRX06W	0
YCRX07W	0
YCRX08W	0
YCRX09C	0
YCRX10W	-1
YCRX11W	0
YCRX12W	0
YCRX14W	-1
YCRX15W	0
YCRX16C	0
YCRX17W	0
YCRX18C	0
YCRX19W	0
YCRX20C	0
YCRX21C	0
YDL001W	0
YDL002C	0
YDL003W	0
YDL004W	1
YDL005C	0
YDL006W	0
YDL007W	0
YDL008W	0
YDL009C	0
YDL010W	1
YDL011C	0
YDL012C	0
YDL013W	-1
YDL014W	-1
YDL015C	0
YDL016C	0
YDL017W	0
YDL018C	1
YDL019C	0
YDL020C	0
YDL021W	1
YDL022W	0
YDL023C	0
YDL024C	1
YDL026W	1
YDL027C	1
YDL028C	0
YDL029W	0
YDL030W	0
YDL031W	0
YDL032W	0
YDL033C	1
YDL034W	0
YDL035C	0
YDL036C	1
YDL038C	0
YDL039C	0
YDL040C	0
YDL041W	0
YDL042C	0
YDL043C	0
YDL044C	0
YDL045C	0
YDL045W-A	0
YDL046W	0
YDL047W	0
YDL048C	1
YDL049C	1
YDL050C	0
YDL051W	-1
YDL052C	0
YDL053C	0
YDL054C	0
YDL055C	-1
YDL056W	0
YDL057W	0
YDL058W	0
YDL059C	-1
YDL060W	0
YDL061C	-1
YDL062W	-1
YDL063C	-1
YDL064W	0
YDL065C	0
YDL066W	0
YDL067C	0
YDL068W	0
YDL069C	0
YDL070W	0
YDL071C	0
YDL072C	0
YDL073W	0
YDL074C	0
YDL075W	0
YDL076C	0
YDL077C	0
YDL078C	0
YDL079C	0
YDL080C	0
YDL081C	-1
YDL082W	-1
YDL083C	0
YDL084W	0
YDL085W	0
YDL086W	0
YDL087C	1
YDL088C	0
YDL089W	0
YDL090C	0
YDL091C	0
YDL092W	0
YDL093W	0
YDL094C	0
YDL095W	0
YDL096C	-1
YDL097C	-1
YDL098C	0
YDL099W	0
YDL100C	0
YDL101C	0
YDL102W	1
YDL103C	0
YDL104C	1
YDL105W	0
YDL106C	-1
YDL107W	0
YDL108W	0
YDL109C	0
YDL110C	1
YDL111C	0
YDL112W	1
YDL113C	0
YDL114W	1
YDL115C	0
YDL116W	1
YDL117W	0
YDL118W	1
YDL119C	0
YDL120W	0
YDL121C	1
YDL122W	0
YDL123W	0
YDL124W	1
YDL125C	0
YDL126C	0
YDL127W	0
YDL128W	1
YDL129W	0
YDL131W	0
YDL132W	0
YDL133W	0
YDL134C	0
YDL134C-A	0
YDL135C	0
YDL136W	0
YDL137W	0
YDL138W	0
YDL139C	0
YDL140C	0
YDL141W	0
YDL142C	0
YDL143W	-1
YDL144C	0
YDL145C	-1
YDL146W	0
YDL147W	0
YDL148C	0
YDL149W	0
YDL150W	0
YDL151C	-1
YDL152W	0
YDL153C	0
YDL154W	0
YDL155W	0
YDL156W	0
YDL157C	0
YDL158C	0
YDL159W	0
YDL160C	0
YDL161W	0
YDL162C	0
YDL163W	0
YDL164C	0
YDL165W	0
YDL166C	0
YDL167C	-1
YDL168W	0
YDL169C	1
YDL170W	0
YDL171C	0
YDL172C	0
YDL173W	0
YDL174C	0
YDL175C	0
YDL176W	0
YDL177C	0
YDL178W	0
YDL179W	0
YDL180W	0
YDL181W	1
YDL182W	1
YDL183C	1
YDL184C	-1
YDL185W	-1
YDL186W	0
YDL187C	0
YDL188C	0
YDL189W	-1
YDL190C	0
YDL191W	0
YDL192W	0
YDL193W	0
YDL194W	1
YDL195W	-1
YDL196W	0
YDL197C	0
YDL198C	0
YDL199C	1
YDL200C	1
YDL201W	0
YDL202W	0
YDL203C	0
YDL204W	1
YDL205C	0
YDL206W	0
YDL207W	0
YDL209C	0
YDL213C	1
YDL215C	1
YDL217C	1
YDL218W	1
YDL219W	0
YDL220C	0
YDL221W	0
YDL222C	1
YDL223C	1
YDL224C	0
YDL225W	0
YDL226C	0
YDL227C	0
YDL228C	0
YDL229W	0
YDL230W	0
YDL231C	0
YDL232W	0
YDL233W	0
YDL234C	0
YDL235C	0
YDL236W	0
YDL237W	0
YDL238C	0
YDL239C	0
YDL240W	0
YDL241W	0
YDL242W	0
YDL243C	0
YDL244W	1
YDL245C	0
YDL246C	0
YDL247W	0
YDL248W	0
YDR001C	0
YDR002W	0
YDR003W	-1
YDR004W	0
YDR005C	0
YDR006C	0
YDR007W	0
YDR008C	0
YDR009W	0
YDR010C	0
YDR011W	0
YDR012W	-1
YDR013W	0
YDR014W	0
YDR015C	0
YDR016C	0
YDR017C	0
YDR018C	1
YDR019C	0
YDR020C	0
YDR021W	0
YDR022C	0
YDR023W	1
YDR024W	0
YDR025W	-1
YDR026C	0
YDR027C	0
YDR028C	0
YDR029W	0
YDR030C	0
YDR031W	0
YDR032C	1
YDR033W	0
YDR034C	0
YDR035W	0
YDR036C	0
YDR037W	-1
YDR038C	0
YDR039C	0
YDR040C	0
YDR041W	0
YDR042C	1
YDR043C	1
YDR044W	0
YDR045C	0
YDR046C	0
YDR047W	0
YDR048C	1
YDR049W	0
YDR050C	0
YDR051C	0
YDR052C	1
YDR053W	0
YDR054C	0
YDR055W	0
YDR056C	1
YDR057W	1
YDR058C	0
YDR059C	0
YDR060W	0
YDR061W	0
YDR062W	0
YDR063W	0
YDR064W	-1
YDR065W	0
YDR066C	0
YDR067C	0
YDR068W	1
YDR069C	0
YDR070C	1
YDR071C	0
YDR072C	0
YDR073W	0
YDR074W	1
YDR075W	0
YDR076W	0
YDR077W	0
YDR078C	0
YDR079W	0
YDR080W	0
YDR081C	0
YDR082W	1
YDR083W	0
YDR084C	0
YDR085C	0
YDR086C	0
YDR087C	-1
YDR088C	0
YDR089W	0
YDR090C	0
YDR091C	-1
YDR092W	0
YDR093W	0
YDR094W	0
YDR095C	0
YDR096W	0
YDR097C	0
YDR098C	0
YDR099W	0
YDR100W	0
YDR101C	-1
YDR102C	0
YDR103W	0
YDR104C	0
YDR105C	0
YDR106W	0
YDR107C	-1
YDR108W	0
YDR109C	0
YDR110W	0
YDR111C	0
YDR112W	0
YDR113C	0
YDR114C	0
YDR115W	0
YDR116C	0
YDR117C	-1
YDR118W	0
YDR119W	-1
YDR120C	0
YDR121W	0
YDR122W	0
YDR123C	0
YDR124W	1
YDR125C	0
YDR126W	0
YDR127W	0
YDR128W	0
YDR129C	0
YDR130C	0
YDR131C	0
YDR132C	0
YDR133C	0
YDR134C	0
YDR135C	0
YDR136C	0
YDR137W	0
YDR139C	-1
YDR140W	0
YDR141C	0
YDR142C	0
YDR143C	0
YDR144C	-1
YDR145W	0
YDR146C	0
YDR147W	0
YDR148C	1
YDR150W	0
YDR151C	0
YDR152W	0
YDR153C	0
YDR154C	0
YDR155C	0
YDR156W	0
YDR157W	0
YDR158W	0
YDR159W	0
YDR160W	0
YDR161W	-1
YDR162C	0
YDR163W	0
YDR164C	0
YDR165W	0
YDR166C	0
YDR167W	0
YDR168W	0
YDR169C	1
YDR170C	0
YDR171W	1
YDR172W	0
YDR173C	0
YDR174W	0
YDR175C	0
YDR176W	1
YDR177W	0
YDR178W	1
YDR179C	0
YDR179W-A	0
YDR180W	0
YDR181C	0
YDR182W	0
YDR183W	0
YDR184C	0
YDR185C	-1
YDR186C	1
YDR187C	0
YDR188W	0
YDR189W	0
YDR190C	0
YDR191W	0
YDR192C	0
YDR193W	0
YDR194C	0
YDR195W	0
YDR196C	0
YDR197W	1
YDR198C	0
YDR199W	0
YDR200C	0
YDR201W	0
YDR202C	1
YDR203W	0
YDR204W	1
YDR205W	0
YDR206W	0
YDR207C	0
YDR208W	0
YDR209C	0
YDR210W	0
YDR211W	0
YDR212W	0
YDR213W	0
YDR214W	0
YDR215C	1
YDR216W	0
YDR217C	0
YDR218C	0
YDR219C	1
YDR220C	0
YDR221W	0
YDR222W	0
YDR223W	0
YDR224C	0
YDR225W	0
YDR226W	0
YDR227W	0
YDR228C	0
YDR229W	0
YDR230W	1
YDR231C	1
YDR232W	0
YDR233C	0
YDR234W	0
YDR235W	0
YDR236C	0
YDR237W	0
YDR238C	0
YDR239C	0
YDR240C	-1
YDR241W	0
YDR242W	0
YDR243C	0
YDR244W	0
YDR245W	-1
YDR246W	0
YDR247W	0
YDR248C	0
YDR249C	0
YDR250C	0
YDR251W	0
YDR252W	0
YDR253C	0
YDR254W	1
YDR255C	0
YDR256C	1
YDR257C	0
YDR258C	1
YDR259C	1
YDR260C	0
YDR261C	0
YDR262W	1
YDR263C	0
YDR264C	0
YDR265W	1
YDR266C	0
YDR267C	0
YDR268W	0
YDR269C	1
YDR270W	1
YDR271C	1
YDR272W	1
YDR273W	0
YDR274C	0
YDR275W	1
YDR276C	1
YDR277C	0
YDR278C	0
YDR279W	0
YDR280W	0
YDR281C	0
YDR282C	0
YDR283C	0
YDR284C	-1
YDR285W	0
YDR286C	0
YDR287W	0
YDR288W	0
YDR289C	0
YDR290W	0
YDR291W	0
YDR292C	0
YDR293C	0
YDR294C	0
YDR295C	0
YDR296W	0
YDR297W	-1
YDR298C	1
YDR299W	0
YDR300C	0
YDR301W	0
YDR302W	0
YDR303C	0
YDR304C	0
YDR305C	0
YDR306C	1
YDR307W	0
YDR308C	0
YDR309C	-1
YDR310C	0
YDR311W	0
YDR312W	0
YDR313C	0
YDR314C	0
YDR315C	0
YDR316W	1
YDR317W	0
YDR318W	0
YDR319C	0
YDR320C	0
YDR321W	-1
YDR322W	0
YDR323C	0
YDR324C	0
YDR325W	0
YDR326C	0
YDR327W	0
YDR328C	0
YDR329C	0
YDR330W	1
YDR331W	0
YDR332W	1
YDR333C	0
YDR334W	1
YDR335W	0
YDR336W	1
YDR337W	0
YDR338C	1
YDR339C	0
YDR340W	0
YDR341C	-1
YDR342C	1
YDR343C	0
YDR344C	0
YDR345C	-1
YDR346C	0
YDR347W	0
YDR348C	0
YDR349C	0
YDR350C	0
YDR351W	0
YDR352W	0
YDR353W	-1
YDR354W	0
YDR355C	0
YDR356W	0
YDR357C	1
YDR358W	1
YDR359C	0
YDR360W	0
YDR361C	0
YDR362C	0
YDR363W	0
YDR364C	0
YDR365C	-1
YDR366C	-1
YDR367W	0
YDR368W	0
YDR369C	0
YDR370C	0
YDR371W	0
YDR372C	0
YDR373W	0
YDR374C	0
YDR375C	0
YDR376W	0
YDR377W	1
YDR378C	0
YDR379W	0
YDR380W	1
YDR381W	0
YDR382W	-1
YDR383C	0
YDR384C	-1
YDR385W	-1
YDR386W	0
YDR387C	0
YDR388W	0
YDR389W	0
YDR390C	0
YDR391C	0
YDR392W	0
YDR393W	0
YDR394W	0
YDR395W	0
YDR396W	0
YDR397C	0
YDR398W	-1
YDR399W	-1
YDR400W	-1
YDR401W	-1
YDR402C	0
YDR403W	1
YDR404C	0
YDR405W	0
YDR406W	1
YDR407C	-1
YDR408C	0
YDR409W	0
YDR410C	0
YDR411C	0
YDR412W	0
YDR413C	-1
YDR414C	0
YDR415C	0
YDR416W	0
YDR417C	-1
YDR418W	-1
YDR419W	0
YDR420W	0
YDR421W	0
YDR422C	0
YDR423C	0
YDR424C	1
YDR425W	0
YDR426C	0
YDR427W	0
YDR428C	0
YDR429C	-1
YDR430C	0
YDR431W	0
YDR432W	-1
YDR433W	-1
YDR435C	0
YDR436W	1
YDR437W	0
YDR438W	0
YDR439W	0
YDR440W	0
YDR441C	1
YDR442W	0
YDR443C	0
YDR444W	1
YDR445C	0
YDR446W	0
YDR447C	-1
YDR448W	0
YDR449C	0
YDR450W	0
YDR451C	0
YDR452W	0
YDR453C	1
YDR454C	0
YDR455C	0
YDR456W	1
YDR457W	0
YDR458C	1
YDR459C	0
YDR460W	0
YDR461W	-1
YDR462W	1
YDR463W	0
YDR464W	-1
YDR465C	0
YDR466W	1
YDR467C	0
YDR468C	0
YDR469W	0
YDR470C	0
YDR471W	-1
YDR472W	0
YDR473C	0
YDR474C	1
YDR475C	0
YDR476C	1
YDR477W	0
YDR478W	0
YDR479C	0
YDR480W	0
YDR481C	-1
YDR482C	0
YDR483W	0
YDR484W	0
YDR485C	0
YDR486C	0
YDR487C	0
YDR488C	0
YDR489W	0
YDR490C	0
YDR491C	0
YDR492W	0
YDR493W	0
YDR494W	0
YDR495C	0
YDR496C	-1
YDR497C	0
YDR498C	0
YDR499W	0
YDR500C	0
YDR501W	0
YDR502C	-1
YDR503C	0
YDR504C	0
YDR505C	0
YDR506C	0
YDR507C	0
YDR508C	-1
YDR509W	-1
YDR510W	0
YDR511W	0
YDR512C	0
YDR513W	0
YDR514C	0
YDR515W	0
YDR516C	-1
YDR517W	0
YDR518W	-1
YDR519W	0
YDR520C	0
YDR521W	0
YDR522C	0
YDR523C	0
YDR524C	0
YDR525W	0
YDR526C	0
YDR527W	0
YDR528W	0
YDR529C	1
YDR530C	1
YDR531W	0
YDR532C	1
YDR533C	1
YDR534C	1
YDR535C	1
YDR536W	1
YDR537C	0
YDR538W	0
YDR539W	0
YDR540C	0
YDR541C	0
YDR542W	1
YDR543C	0
YDR544C	1
YDR545W	1
YEL001C	0
YEL002C	0
YEL003W	1
YEL004W	0
YEL005C	1
YEL006W	0
YEL007W	0
YEL008W	0
YEL009C	1
YEL010W	0
YEL011W	1
YEL012W	1
YEL013W	0
YEL014C	0
YEL015W	0
YEL016C	0
YEL0171C	0
YEL017C-A	0
YEL017W	0
YEL018W	0
YEL019C	0
YEL020C	0
YEL021W	0
YEL022W	1
YEL023C	-1
YEL024W	1
YEL025C	0
YEL026W	-1
YEL027W	0
YEL028W	0
YEL029C	0
YEL030W	0
YEL031W	0
YEL032W	0
YEL033W	0
YEL034W	0
YEL035C	0
YEL036C	0
YEL037C	-1
YEL038W	0
YEL039C	0
YEL040W	-1
YEL041W	0
YEL042W	0
YEL043W	-1
YEL044W	0
YEL045C	0
YEL046C	0
YEL047C	-1
YEL048C	0
YEL049W	0
YEL050C	0
YEL051W	0
YEL052W	0
YEL053C	1
YEL054C	-1
YEL055C	0
YEL056W	0
YEL057C	-1
YEL058W	0
YEL059C-A	1
YEL059W	0
YEL060C	1
YEL061C	-1
YEL062W	0
YEL063C	-1
YEL064C	1
YEL065W	0
YEL066W	0
YEL067C	0
YEL068C	0
YEL069C	0
YEL070W	0
YEL071W	-1
YEL072W	0
YEL073C	1
YEL074W	0
YEL075C	0
YEL076C	1
YEL076C-A	0
YEL077C	0
YER001W	0
YER002W	0
YER003C	0
YER004W	0
YER005W	0
YER006W	0
YER007C-A	0
YER007W	0
YER008C	0
YER009W	-1
YER010C	0
YER011W	-1
YER012W	0
YER013W	0
YER014W	1
YER015W	0
YER016W	0
YER017C	0
YER018C	0
YER0191C	0
YER019C-A	0
YER019W	0
YER020W	1
YER021W	0
YER022W	1
YER023W	-1
YER024W	1
YER025W	-1
YER026C	1
YER027C	0
YER028C	1
YER029C	0
YER030W	0
YER031C	0
YER032W	0
YER033C	1
YER034W	0
YER035W	1
YER036C	-1
YER037W	1
YER038C	0
YER039C	0
YER040W	0
YER041W	0
YER042W	-1
YER043C	-1
YER0441C	1
YER044C	0
YER044C-A	0
YER045C	0
YER046W	1
YER047C	0
YER048C	0
YER049W	-1
YER050C	0
YER051W	0
YER052C	-1
YER053C	1
YER054C	1
YER055C	-1
YER0561C	-1
YER056C	0
YER056C-A	0
YER057C	-1
YER058W	1
YER059W	0
YER060W	0
YER060W-A	1
YER061C	0
YER062C	1
YER063W	0
YER064C	0
YER065C	1
YER066C-A	1
YER066W	0
YER067W	1
YER068W	0
YER069W	0
YER070W	0
YER071C	0
YER072W	-1
YER073W	0
YER074W	-1
YER075C	1
YER076C	0
YER077C	0
YER078C	0
YER079W	1
YER080W	0
YER081W	0
YER082C	0
YER083C	-1
YER084W	0
YER085C	0
YER086W	-1
YER0871C	-1
YER087C-A	-1
YER087W	0
YER088C	1
YER089C	0
YER090W	0
YER091C	0
YER092W	0
YER093C	0
YER093C-A	0
YER094C	0
YER095W	0
YER096W	1
YER097W	0
YER098W	0
YER099C	0
YER100W	-1
YER101C	1
YER102W	-1
YER103W	1
YER104W	0
YER105C	0
YER106W	0
YER107C	0
YER108C	0
YER109C	0
YER110C	-1
YER111C	0
YER112W	0
YER113C	0
YER114C	0
YER115C	1
YER116C	0
YER117W	0
YER118C	-1
YER119C	1
YER119C-A	-1
YER120W	-1
YER121W	1
YER122C	0
YER123W	0
YER124C	0
YER125W	-1
YER126C	-1
YER127W	0
YER128W	0
YER129W	0
YER130C	0
YER131W	-1
YER132C	0
YER133W	0
YER134C	0
YER135C	0
YER136W	0
YER137C	0
YER138C	0
YER139C	0
YER140W	0
YER141W	0
YER142C	1
YER143W	1
YER144C	0
YER145C	1
YER146W	0
YER147C	0
YER148W	-1
YER149C	0
YER150W	1
YER151C	0
YER152C	0
YER153C	0
YER154W	0
YER155C	0
YER156C	-1
YER157W	0
YER158C	1
YER159C	1
YER160C	0
YER161C	0
YER162C	0
YER163C	0
YER164W	0
YER165W	-1
YER166W	0
YER167W	0
YER168C	0
YER169W	0
YER170W	0
YER171W	0
YER172C	0
YER173W	0
YER174C	0
YER175C	1
YER176W	0
YER177W	0
YER178W	0
YER179W	0
YER180C	0
YER181C	0
YER182W	0
YER183C	0
YER184C	0
YER185W	1
YER186C	0
YER187W	1
YER188W	0
YER189W	1
YER190W	0
YFL-TYA	0
YFL-TYB	0
YFL001W	0
YFL002C	0
YFL003C	0
YFL004W	-1
YFL005W	0
YFL006W	0
YFL007W	0
YFL008W	0
YFL009W	0
YFL010BW	-1
YFL010C	0
YFL010W-A	-1
YFL011W	1
YFL012W	0
YFL013C	0
YFL013W-A	-1
YFL014W	1
YFL015C	0
YFL016C	1
YFL017C	0
YFL017W-A	0
YFL018C	1
YFL019C	0
YFL020C	0
YFL021W	1
YFL022C	-1
YFL023W	0
YFL024C	0
YFL025C	0
YFL026W	-1
YFL027C	0
YFL028C	0
YFL029C	0
YFL030W	1
YFL031W	-1
YFL032W	0
YFL033C	0
YFL034C-A	0
YFL034C-B	-1
YFL034W	0
YFL036W	0
YFL037W	-1
YFL038C	0
YFL039C	0
YFL040W	0
YFL041W	0
YFL042C	0
YFL043C	0
YFL044C	1
YFL045C	-1
YFL046W	0
YFL047W	-1
YFL048C	0
YFL049W	0
YFL050C	0
YFL051C	0
YFL052W	1
YFL053W	0
YFL054C	0
YFL055W	0
YFL056C	0
YFL057C	0
YFL058W	1
YFL059W	1
YFL060C	1
YFL061W	0
YFL062W	0
YFL063W	0
YFL064C	1
YFL065C	0
YFL066C	1
YFL067W	0
YFL068W	1
YFR001W	0
YFR002W	0
YFR003C	0
YFR004W	0
YFR005C	0
YFR006W	0
YFR007W	0
YFR008W	0
YFR009W	-1
YFR010W	0
YFR011C	1
YFR012W	0
YFR013W	0
YFR014C	1
YFR015C	0
YFR016C	0
YFR017C	1
YFR018C	0
YFR019W	0
YFR020W	0
YFR021W	0
YFR022W	0
YFR023W	0
YFR024C	0
YFR024C-A	0
YFR025C	0
YFR026C	1
YFR027W	0
YFR028C	0
YFR029W	0
YFR030W	0
YFR031BC	-1
YFR031C	0
YFR031C-A	-1
YFR032C	0
YFR033C	1
YFR034C	-1
YFR035C	1
YFR036W	0
YFR037C	0
YFR038W	-1
YFR039C	0
YFR040W	0
YFR041C	1
YFR042W	0
YFR043C	1
YFR044C	0
YFR045W	1
YFR046C	0
YFR047C	1
YFR048W	0
YFR049W	1
YFR050C	0
YFR051C	-1
YFR052W	0
YFR053C	0
YFR054C	0
YFR055W	0
YFR056C	0
YFR057W	0
YGL001C	0
YGL002W	0
YGL003C	0
YGL004C	0
YGL005C	1
YGL006W	1
YGL007W	0
YGL008C	0
YGL009C	0
YGL010W	0
YGL011C	0
[truncated: 4,245 more rows]
