# Supplementary material for: Inferring Metabolic States in Uncharacterized Environments Using Gene-Expression Measurements
Source: PLoS Comput Biol. 2013 Mar 21;9(3):e1002988. doi: 10.1371/journal.pcbi.1002988 (PMC3605102; doi:10.1371/journal.pcbi.1002988)
Supplement: Dataset S2 — EXAMO scripts. Scripts for running the EXAMO software are provided. The user's manual lists the necessary dependencies and explains how to run the scripts and what input and output files are used and generated by each script. (ZIP) [file pcbi.1002988.s002.zip › dataset_S2/data/geneCalls_glc_15_85.csv]

YAL001C	0
YAL002W	0
YAL003W	1
YAL004W	0
YAL005C	0
YAL007C	0
YAL008W	0
YAL009W	0
YAL010C	0
YAL011W	0
YAL012W	1
YAL013W	0
YAL014C	0
YAL015C	0
YAL016W	0
YAL017W	0
YAL018C	0
YAL019W	0
YAL020C	0
YAL021C	-1
YAL022C	0
YAL023C	0
YAL024C	0
YAL025C	0
YAL026C	0
YAL027W	0
YAL028AW	0
YAL028W	0
YAL029C	1
YAL030W	0
YAL031C	0
YAL032C	-1
YAL033W	1
YAL034AW	-1
YAL034C	0
YAL034W-A	0
YAL035C-A	1
YAL035W	0
YAL036C	0
YAL037W	0
YAL038W	0
YAL039C	-1
YAL040C	0
YAL041W	-1
YAL042W	0
YAL043C	0
YAL043C-A	0
YAL044C	-1
YAL045C	0
YAL046C	-1
YAL047C	0
YAL048C	0
YAL049C	-1
YAL051W	0
YAL053W	0
YAL054C	0
YAL055W	-1
YAL056W	0
YAL058C-A	1
YAL058W	0
YAL059W	0
YAL060W	-1
YAL061W	0
YAL062W	0
YAL063C	0
YAL064C-A	0
YAL064W	0
YAL064W-B	0
YAL065C	0
YAL066W	-1
YAL067C	0
YAL068C	0
YAL069W	0
YAR002AC	0
YAR002C-A	0
YAR002W	0
YAR003W	0
YAR007C	-1
YAR008W	-1
YAR009C	0
YAR010C	0
YAR014C	0
YAR015W	0
YAR018C	0
YAR019C	0
YAR020C	0
YAR023C	0
YAR027W	0
YAR028W	0
YAR029W	0
YAR030C	0
YAR031W	0
YAR033W	0
YAR035W	0
YAR037W	0
YAR040C	0
YAR042W	-1
YAR043C	0
YAR044W	0
YAR047C	0
YAR050W	0
YAR052C	0
YAR053W	0
YAR060C	-1
YAR061W	0
YAR062W	0
YAR064W	0
YAR066W	1
YAR068W	0
YAR069C	1
YAR070C	0
YAR071W	1
YAR073W	0
YAR074C	0
YAR075W	0
YBL001C	0
YBL002W	-1
YBL003C	0
YBL004W	0
YBL005W	0
YBL005W-A	0
YBL005W-B	0
YBL006C	0
YBL007C	0
YBL008W	0
YBL009W	0
YBL010C	0
YBL011W	-1
YBL012C	0
YBL013W	0
YBL014C	0
YBL015W	-1
YBL016W	0
YBL017C	0
YBL018C	-1
YBL019W	0
YBL020W	1
YBL021C	0
YBL022C	0
YBL023C	0
YBL024W	0
YBL025W	0
YBL026W	0
YBL027W	0
YBL028C	0
YBL029W	-1
YBL030C	-1
YBL031W	0
YBL032W	0
YBL033C	0
YBL034C	0
YBL035C	0
YBL036C	0
YBL037W	-1
YBL038W	-1
YBL039C	1
YBL040C	0
YBL041W	0
YBL042C	0
YBL043W	-1
YBL044W	0
YBL045C	-1
YBL046W	-1
YBL047C	0
YBL048W	0
YBL049W	0
YBL050W	0
YBL051C	0
YBL052C	0
YBL053W	0
YBL054W	0
YBL055C	0
YBL056W	0
YBL057C	0
YBL058W	0
YBL059W	-1
YBL060W	0
YBL061C	0
YBL062W	0
YBL063W	0
YBL064C	-1
YBL065W	0
YBL066C	0
YBL067C	0
YBL068W	0
YBL069W	1
YBL070C	0
YBL071C	0
YBL072C	0
YBL073W	0
YBL074C	0
YBL075C	0
YBL076C	0
YBL077W	0
YBL078C	-1
YBL079W	0
YBL080C	0
YBL081W	0
YBL082C	1
YBL083C	0
YBL084C	1
YBL085W	1
YBL086C	0
YBL087C	1
YBL088C	0
YBL089W	0
YBL090W	-1
YBL091C	0
YBL092W	0
YBL093C	0
YBL094C	1
YBL095W	0
YBL096C	-1
YBL097W	0
YBL098W	0
YBL099W	-1
YBL100C	-1
YBL101C	1
YBL101W-A	0
YBL101W-B	0
YBL102W	0
YBL103C	0
YBL104C	0
YBL105C	1
YBL106C	0
YBL107C	0
YBL108W	0
YBL109W	-1
YBL110C	0
YBL111C	0
YBL112C	0
YBL113C	0
YBR001C	-1
YBR002C	0
YBR003W	1
YBR004C	0
YBR005W	-1
YBR006W	-1
YBR007C	0
YBR008C	0
YBR009C	0
YBR010W	0
YBR011C	0
YBR012C	0
YBR012W-A	0
YBR012W-B	-1
YBR013C	0
YBR014C	-1
YBR015C	0
YBR016W	-1
YBR017C	0
YBR018C	-1
YBR019C	-1
YBR020W	-1
YBR021W	-1
YBR022W	0
YBR023C	0
YBR024W	0
YBR025C	0
YBR026C	0
YBR027C	0
YBR028C	0
YBR029C	0
YBR030W	0
YBR031W	0
YBR032W	0
YBR033W	0
YBR034C	0
YBR035C	0
YBR036C	0
YBR037C	0
YBR038W	0
YBR039W	-1
YBR040W	-1
YBR041W	0
YBR042C	1
YBR043C	0
YBR044C	0
YBR045C	0
YBR046C	0
YBR047W	-1
YBR048W	1
YBR049C	0
YBR050C	-1
YBR051W	-1
YBR052C	0
YBR053C	0
YBR054W	-1
YBR055C	0
YBR056W	0
YBR057C	0
YBR058C	0
YBR059C	0
YBR060C	0
YBR061C	0
YBR062C	0
YBR063C	0
YBR064W	0
YBR065C	0
YBR066C	0
YBR067C	0
YBR068C	0
YBR069C	0
YBR070C	0
YBR071W	0
YBR072W	-1
YBR073W	0
YBR074W	0
YBR075W	0
YBR076W	0
YBR077C	0
YBR078W	1
YBR079C	0
YBR080C	0
YBR081C	0
YBR082C	0
YBR083W	0
YBR084C-A	0
YBR084W	0
YBR085W	1
YBR086C	0
YBR087W	0
YBR088C	0
YBR089C-A	0
YBR089W	-1
YBR090C	0
YBR091C	0
YBR092C	1
YBR093C	0
YBR094W	0
YBR095C	0
YBR096W	1
YBR097W	-1
YBR098W	-1
YBR099C	0
YBR100W	-1
YBR101C	1
YBR102C	-1
YBR103W	0
YBR104W	0
YBR105C	0
YBR106W	0
YBR107C	0
YBR108W	-1
YBR109C	0
YBR110W	-1
YBR111C	0
YBR112C	0
YBR113W	0
YBR114W	0
YBR115C	0
YBR116C	-1
YBR117C	-1
YBR118W	0
YBR119W	0
YBR120C	-1
YBR121C	0
YBR122C	0
YBR123C	0
YBR124W	0
YBR125C	0
YBR126C	-1
YBR127C	0
YBR128C	0
YBR129C	0
YBR130C	-1
YBR131W	0
YBR132C	-1
YBR133C	0
YBR134W	-1
YBR135W	0
YBR136W	1
YBR137W	0
YBR138C	0
YBR139W	0
YBR140C	1
YBR141C	0
YBR142W	0
YBR143C	0
YBR144C	1
YBR145W	0
YBR146W	1
YBR147W	-1
YBR148W	0
YBR149W	0
YBR150C	0
YBR151W	0
YBR152W	0
YBR153W	0
YBR154C	0
YBR155W	0
YBR156C	0
YBR157C	0
YBR158W	0
YBR159W	0
YBR160W	0
YBR161W	0
YBR162C	1
YBR162W-A	0
YBR163W	0
YBR164C	0
YBR165W	0
YBR166C	0
YBR167C	0
YBR168W	0
YBR169C	-1
YBR170C	0
YBR171W	0
YBR172C	0
YBR173C	0
YBR174C	0
YBR175W	0
YBR176W	0
YBR177C	-1
YBR178W	0
YBR179C	0
YBR180W	0
YBR181C	0
YBR182C	1
YBR183W	0
YBR184W	0
YBR185C	0
YBR186W	-1
YBR187W	1
YBR188C	0
YBR189W	1
YBR190W	0
YBR191W	1
YBR192W	0
YBR193C	0
YBR194W	-1
YBR195C	0
YBR196C	0
YBR197C	0
YBR198C	0
YBR199W	0
YBR200W	0
YBR201W	-1
YBR202W	0
YBR203W	-1
YBR204C	0
YBR205W	-1
YBR206W	0
YBR207W	0
YBR208C	0
YBR209W	0
YBR210W	0
YBR211C	1
YBR212W	0
YBR213W	0
YBR214W	0
YBR215W	0
YBR216C	0
YBR217W	0
YBR218C	0
YBR219C	0
YBR220C	0
YBR221C	0
YBR222C	0
YBR223C	-1
YBR224W	0
YBR225W	-1
YBR226C	0
YBR227C	0
YBR228W	0
YBR229C	-1
YBR230C	-1
YBR231C	0
YBR232C	0
YBR233W	0
YBR234C	0
YBR235W	0
YBR236C	0
YBR237W	0
YBR238C	1
YBR239C	0
YBR240C	0
YBR241C	-1
YBR242W	0
YBR243C	0
YBR244W	0
YBR245C	0
YBR246W	1
YBR247C	1
YBR248C	0
YBR249C	1
YBR250W	0
YBR251W	-1
YBR252W	1
YBR253W	0
YBR254C	0
YBR255W	0
YBR256C	0
YBR257W	0
YBR258C	0
YBR259W	0
YBR260C	0
YBR261C	0
YBR262C	-1
YBR263W	0
YBR264C	0
YBR265W	0
YBR266C	0
YBR267W	0
YBR268W	0
YBR269C	-1
YBR270C	0
YBR271W	0
YBR272C	0
YBR273C	0
YBR274W	0
YBR275C	0
YBR276C	0
YBR277C	0
YBR278W	0
YBR279W	0
YBR280C	0
YBR281C	0
YBR282W	0
YBR283C	1
YBR284W	-1
YBR285W	-1
YBR286W	0
YBR286W-100	1
YBR286W-1000	1
YBR286W-1050	1
YBR286W-1100	0
YBR286W-1150	1
YBR286W-1250	0
YBR286W-1300	0
YBR286W-1350	1
YBR286W-1400	1
YBR286W-1450	0
YBR286W-150	1
YBR286W-1500	0
YBR286W-1550	0
YBR286W-1600	1
YBR286W-1650	1
YBR286W-200	0
YBR286W-250	0
YBR286W-300	0
YBR286W-350	0
YBR286W-400	1
YBR286W-450	1
YBR286W-50	1
YBR286W-500	0
YBR286W-550	1
YBR286W-600	0
YBR286W-650	0
YBR286W-700	0
YBR286W-750	0
YBR286W-800	0
YBR286W-850	1
YBR286W-900	-1
YBR286W-FULL	0
YBR287W	0
YBR288C	0
YBR289W	0
YBR290W	-1
YBR291C	0
YBR292C	0
YBR293W	0
YBR294W	0
YBR295W	-1
YBR296C	-1
YBR297W	-1
YBR298C	-1
YBR299W	-1
YBR300C	0
YBR301W	-1
YBR302C	0
YCL001W	1
YCL002C	0
YCL003W	0
YCL004W	0
YCL005W	1
YCL006C	0
YCL007C	0
YCL008C	0
YCL009C	1
YCL010C	0
YCL011C	0
YCL012W	0
YCL013W	0
YCL014W	0
YCL016C	0
YCL017C	0
YCL018W	0
YCL019W	0
YCL020W	0
YCL021W	0
YCL022C	0
YCL023C	0
YCL024W	0
YCL025C	-1
YCL026C	0
YCL026C-A	0
YCL027W	1
YCL028W	0
YCL029C	0
YCL030C	1
YCL031C	0
YCL032W	0
YCL033C	0
YCL034W	0
YCL035C	0
YCL036W	1
YCL037C	0
YCL038C	0
YCL039W	0
YCL040W	-1
YCL041C	0
YCL042W	-1
YCL043C	0
YCL044C	0
YCL045C	0
YCL046W	0
YCL047C	0
YCL048W	0
YCL049C	0
YCL050C	1
YCL051W	0
YCL052C	0
YCL053C	0
YCL054W	0
YCL055W	0
YCL056C	-1
YCL057W	0
YCL058C	0
YCL059C	0
YCL060C	0
YCL061C	0
YCL062W	0
YCL063W	0
YCL064C	1
YCL065W	1
YCL066W	0
YCL067C	0
YCL068C	0
YCL069W	0
YCL070/73C	0
YCL073C	1
YCL074W	0
YCL075W	1
YCL076W	0
YCLX01W	0
YCLX02C	0
YCLX03C	0
YCLX04W	0
YCLX05C	0
YCLX06C	0
YCLX07W	0
YCLX09W	-1
YCLX10C	0
YCLX11W	0
YCLX12W	0
YCR001W	0
YCR002C	0
YCR003W	-1
YCR004C	-1
YCR005C	1
YCR006C	-1
YCR007C	-1
YCR008W	0
YCR009C	0
YCR010C	-1
YCR011C	0
YCR012W	1
YCR013C	1
YCR014C	0
YCR015C	0
YCR016W	0
YCR017C	0
YCR018C	0
YCR019W	0
YCR020C	0
YCR020C-A	0
YCR021C	-1
YCR022C	0
YCR023C	0
YCR024C	-1
YCR024C-A	1
YCR025C	-1
YCR026C	0
YCR027C	-1
YCR028C	0
YCR029C	-1
YCR029C-A	0
YCR030C	-1
YCR031C	0
YCR032W	0
YCR033W	0
YCR034W	1
YCR035C	0
YCR036W	0
YCR037C	0
YCR038C	0
YCR039C	-1
YCR040W	0
YCR041W	0
YCR042C	0
YCR043C	0
YCR044C	1
YCR045C	0
YCR046C	0
YCR047C	0
YCR048W	1
YCR049C	0
YCR050C	1
YCR051W	0
YCR052W	0
YCR053W	0
YCR054C	0
YCR055C	0
YCR056W	0
YCR057C	0
YCR058C	0
YCR059C	0
YCR060W	0
YCR061W	0
YCR062W	0
YCR063W	-1
YCR064C	0
YCR065W	0
YCR066W	0
YCR067C	0
YCR068W	0
YCR069W	0
YCR070W	0
YCR071C	0
YCR072C	1
YCR073C	0
YCR073W-A	-1
YCR074C	0
YCR075C	0
YCR076C	0
YCR077C	0
YCR079W	0
YCR080W	0
YCR081W	0
YCR082W	0
YCR083W	0
YCR084C	0
YCR085W	0
YCR086W	0
YCR087W	0
YCR088W	0
YCR089W	-1
YCR090C	0
YCR091W	-1
YCR092C	0
YCR093W	0
YCR094W	0
YCR095C	-1
YCR096C	0
YCR097W	0
YCR097W-A	0
YCR098C	-1
YCR099C	0
YCR100C	-1
YCR101C	0
YCR102C	0
YCR103C	0
YCR104W	0
YCR105W	0
YCR106W	0
YCR107W	0
YCRX01W	0
YCRX02C	0
YCRX03C	0
YCRX04W	0
YCRX05W	0
YCRX06W	0
YCRX07W	0
YCRX08W	0
YCRX09C	-1
YCRX10W	0
YCRX11W	-1
YCRX12W	0
YCRX14W	0
YCRX15W	-1
YCRX16C	0
YCRX17W	-1
YCRX18C	0
YCRX19W	0
YCRX20C	0
YCRX21C	0
YDL001W	0
YDL002C	0
YDL003W	0
YDL004W	-1
YDL005C	0
YDL006W	0
YDL007W	0
YDL008W	0
YDL009C	0
YDL010W	0
YDL011C	0
YDL012C	0
YDL013W	0
YDL014W	1
YDL015C	0
YDL016C	0
YDL017W	0
YDL018C	0
YDL019C	-1
YDL020C	1
YDL021W	0
YDL022W	0
YDL023C	0
YDL024C	-1
YDL025C	1
YDL027C	0
YDL028C	0
YDL029W	1
YDL030W	0
YDL031W	0
YDL032W	0
YDL033C	1
YDL034W	0
YDL035C	0
YDL037C	1
YDL038C	0
YDL039C	0
YDL040C	0
YDL041W	1
YDL042C	0
YDL043C	0
YDL044C	-1
YDL045C	0
YDL045W-A	0
YDL046W	0
YDL047W	-1
YDL048C	-1
YDL049C	0
YDL050C	1
YDL051W	0
YDL052C	0
YDL053C	-1
YDL054C	0
YDL055C	0
YDL056W	0
YDL057W	0
YDL058W	0
YDL059C	-1
YDL060W	0
YDL061C	0
YDL062W	0
YDL063C	0
YDL064W	0
YDL065C	0
YDL066W	-1
YDL067C	-1
YDL068W	-1
YDL069C	0
YDL070W	-1
YDL071C	0
YDL072C	-1
YDL073W	0
YDL074C	0
YDL075W	-1
YDL076C	0
YDL077C	0
YDL078C	0
YDL079C	-1
YDL080C	0
YDL081C	0
YDL082W	1
YDL083C	0
YDL084W	0
YDL085W	0
YDL086W	0
YDL087C	0
YDL088C	0
YDL089W	-1
YDL090C	-1
YDL091C	0
YDL092W	0
YDL093W	0
YDL094C	0
YDL095W	0
YDL096C	0
YDL097C	0
YDL098C	0
YDL099W	-1
YDL100C	0
YDL101C	0
YDL102W	0
YDL103C	0
YDL104C	0
YDL105W	-1
YDL106C	0
YDL107W	0
YDL108W	0
YDL109C	0
YDL110C	-1
YDL111C	0
YDL112W	0
YDL113C	0
YDL114W	-1
YDL115C	0
YDL117W	0
YDL119C	0
YDL120W	1
YDL121C	0
YDL122W	0
YDL123W	0
YDL124W	0
YDL125C	0
YDL126C	0
YDL127W	0
YDL128W	0
YDL129W	0
YDL131W	0
YDL132W	0
YDL133W	0
YDL134C	0
YDL134C-A	0
YDL135C	0
YDL136W	0
YDL137W	0
YDL138W	0
YDL139C	0
YDL140C	0
YDL141W	0
YDL142C	0
YDL143W	1
YDL144C	1
YDL145C	1
YDL146W	0
YDL147W	0
YDL148C	1
YDL149W	0
YDL150W	0
YDL151C	0
YDL152W	0
YDL153C	1
YDL154W	0
YDL155W	-1
YDL156W	0
YDL157C	-1
YDL158C	0
YDL159W	0
YDL160C	0
YDL161W	0
YDL162C	-1
YDL163W	0
YDL164C	-1
YDL165W	0
YDL166C	0
YDL167C	0
YDL168W	0
YDL169C	-1
YDL170W	0
YDL171C	0
YDL172C	0
YDL173W	0
YDL174C	-1
YDL175C	0
YDL176W	1
YDL177C	0
YDL178W	0
YDL179W	0
YDL180W	0
YDL181W	-1
YDL182W	0
YDL183C	0
YDL184C	0
YDL185W	0
YDL186W	0
YDL187C	0
YDL188C	0
YDL189W	0
YDL190C	0
YDL191W	0
YDL192W	0
YDL193W	0
YDL194W	-1
YDL195W	0
YDL196W	0
YDL197C	0
YDL198C	0
YDL199C	0
YDL200C	0
YDL201W	0
YDL202W	0
YDL203C	0
YDL204W	-1
YDL205C	0
YDL210W	1
YDL211C	0
YDL212W	1
YDL213C	1
YDL214C	1
YDL215C	-1
YDL218W	0
YDL219W	0
YDL220C	0
YDL221W	0
YDL222C	-1
YDL223C	0
YDL224C	0
YDL225W	0
YDL226C	0
YDL227C	0
YDL228C	0
YDL229W	0
YDL230W	1
YDL231C	0
YDL232W	0
YDL233W	0
YDL234C	0
YDL235C	0
YDL236W	0
YDL237W	0
YDL238C	0
YDL239C	0
YDL240W	0
YDL241W	0
YDL242W	0
YDL243C	0
YDL244W	0
YDL245C	-1
YDL246C	0
YDL247W	0
YDL248W	0
YDR001C	-1
YDR002W	0
YDR003W	-1
YDR004W	0
YDR005C	0
YDR006C	-1
YDR007W	0
YDR008C	-1
YDR009W	-1
YDR010C	-1
YDR011W	0
YDR012W	0
YDR013W	0
YDR014W	-1
YDR015C	1
YDR016C	0
YDR017C	0
YDR018C	0
YDR019C	0
YDR020C	0
YDR021W	-1
YDR022C	-1
YDR023W	0
YDR024W	-1
YDR025W	0
YDR026C	0
YDR027C	0
YDR028C	0
YDR029W	0
YDR030C	0
YDR031W	0
YDR032C	-1
YDR033W	0
YDR034C	0
YDR035W	0
YDR036C	0
YDR037W	0
YDR038C	0
YDR039C	0
YDR040C	0
YDR041W	-1
YDR042C	0
YDR043C	-1
YDR044W	1
YDR045C	-1
YDR046C	1
YDR047W	-1
YDR048C	0
YDR049W	0
YDR050C	1
YDR051C	-1
YDR052C	0
YDR053W	-1
YDR054C	0
YDR055W	0
YDR056C	1
YDR057W	0
YDR058C	1
YDR059C	0
YDR060W	0
YDR061W	0
YDR062W	0
YDR063W	1
YDR064W	1
YDR065W	0
YDR066C	0
YDR067C	0
YDR068W	0
YDR069C	0
YDR070C	-1
YDR071C	0
YDR072C	0
YDR073W	-1
YDR074W	-1
YDR075W	0
YDR076W	0
YDR077W	-1
YDR078C	0
YDR079W	-1
YDR080W	0
YDR081C	1
YDR082W	0
YDR083W	0
YDR084C	0
YDR085C	-1
YDR086C	1
YDR087C	0
YDR088C	0
YDR089W	0
YDR090C	0
YDR091C	1
YDR092W	0
YDR093W	0
YDR094W	0
YDR095C	-1
YDR096W	-1
YDR097C	0
YDR098C	0
YDR099W	0
YDR100W	0
YDR101C	0
YDR102C	-1
YDR103W	0
YDR104C	-1
YDR105C	0
YDR106W	-1
YDR107C	0
YDR108W	0
YDR109C	0
YDR110W	0
YDR111C	0
YDR112W	0
YDR113C	0
YDR114C	-1
YDR115W	0
YDR116C	-1
YDR117C	0
YDR118W	0
YDR119W	0
YDR120C	-1
YDR121W	0
YDR122W	-1
YDR123C	-1
YDR124W	-1
YDR125C	-1
YDR126W	0
YDR127W	0
YDR128W	0
YDR129C	0
YDR130C	0
YDR131C	0
YDR132C	0
YDR133C	0
YDR134C	-1
YDR135C	0
YDR136C	-1
YDR137W	0
YDR140W	0
YDR141C	0
YDR142C	0
YDR143C	0
YDR144C	1
YDR145W	0
YDR146C	0
YDR147W	0
YDR148C	-1
YDR150W	0
YDR151C	1
YDR152W	1
YDR153C	0
YDR154C	1
YDR155C	0
YDR156W	1
YDR157W	0
YDR158W	1
YDR159W	-1
YDR160W	0
YDR161W	1
YDR162C	0
YDR163W	0
YDR164C	0
YDR165W	1
YDR166C	0
YDR167W	0
YDR168W	0
YDR169C	0
YDR170C	0
YDR171W	-1
YDR172W	0
YDR173C	-1
YDR174W	0
YDR175C	0
YDR176W	0
YDR177W	0
YDR178W	-1
YDR179C	0
YDR179W-A	0
YDR180W	0
YDR181C	0
YDR182W	0
YDR183W	0
YDR184C	0
YDR185C	1
YDR186C	0
YDR187C	-1
YDR188W	0
YDR189W	-1
YDR190C	0
YDR191W	0
YDR192C	0
YDR193W	0
YDR194C	0
YDR195W	0
YDR196C	0
YDR197W	-1
YDR198C	0
YDR199W	0
YDR200C	0
YDR201W	0
YDR202C	-1
YDR203W	0
YDR204W	-1
YDR205W	0
YDR206W	0
YDR207C	0
YDR208W	0
YDR209C	0
YDR210W	1
YDR211W	0
YDR212W	1
YDR213W	0
YDR214W	0
YDR215C	-1
YDR216W	0
YDR217C	-1
YDR218C	0
YDR219C	1
YDR220C	0
YDR221W	0
YDR222W	0
YDR223W	0
YDR224C	0
YDR225W	0
YDR226W	0
YDR227W	0
YDR228C	0
YDR229W	0
YDR230W	-1
YDR231C	-1
YDR232W	0
YDR233C	0
YDR234W	1
YDR235W	0
YDR236C	0
YDR237W	0
YDR238C	1
YDR239C	0
YDR240C	0
YDR241W	0
YDR242W	0
YDR243C	0
YDR244W	-1
YDR245W	0
YDR246W	0
YDR247W	-1
YDR248C	-1
YDR249C	0
YDR250C	0
YDR251W	0
YDR252W	0
YDR253C	0
YDR254W	0
YDR255C	0
YDR256C	0
YDR257C	1
YDR258C	-1
YDR259C	-1
YDR260C	0
YDR261C	0
YDR262W	0
YDR263C	0
YDR264C	0
YDR265W	0
YDR266C	0
YDR267C	0
YDR268W	0
YDR269C	0
YDR270W	0
YDR271C	-1
YDR272W	0
YDR273W	0
YDR274C	0
YDR275W	0
YDR276C	0
YDR277C	-1
YDR278C	0
YDR279W	0
YDR280W	0
YDR281C	0
YDR282C	0
YDR283C	-1
YDR284C	0
YDR285W	-1
YDR286C	0
YDR287W	-1
YDR288W	0
YDR289C	-1
YDR290W	0
YDR291W	-1
YDR292C	0
YDR293C	0
YDR294C	0
YDR295C	0
YDR296W	0
YDR297W	0
YDR298C	-1
YDR299W	0
YDR300C	0
YDR301W	0
YDR302W	0
YDR303C	0
YDR304C	0
YDR305C	0
YDR306C	0
YDR307W	0
YDR308C	0
YDR309C	0
YDR310C	0
YDR311W	1
YDR312W	0
YDR313C	-1
YDR314C	0
YDR315C	-1
YDR316W	-1
YDR317W	0
YDR318W	0
YDR319C	0
YDR320C	0
YDR321W	0
YDR322W	-1
YDR323C	0
YDR324C	0
YDR325W	0
YDR326C	-1
YDR327W	0
YDR328C	0
YDR329C	0
YDR330W	0
YDR331W	0
YDR332W	0
YDR333C	0
YDR334W	0
YDR335W	0
YDR336W	0
YDR337W	-1
YDR338C	0
YDR339C	0
YDR340W	0
YDR341C	0
YDR342C	-1
YDR343C	-1
YDR344C	0
YDR345C	1
YDR346C	1
YDR347W	0
YDR348C	0
YDR349C	0
YDR350C	0
YDR351W	0
YDR352W	1
YDR353W	0
YDR354W	0
YDR355C	0
YDR356W	0
YDR357C	0
YDR358W	-1
YDR359C	0
YDR360W	0
YDR361C	0
YDR362C	0
YDR363W	0
YDR364C	0
YDR365C	0
YDR366C	0
YDR367W	0
YDR368W	1
YDR369C	0
YDR370C	1
YDR371W	0
YDR372C	1
YDR373W	0
YDR374C	0
YDR375C	0
YDR376W	0
YDR377W	-1
YDR378C	0
YDR379W	0
YDR380W	-1
YDR381W	-1
YDR382W	0
YDR383C	-1
YDR384C	1
YDR385W	0
YDR386W	0
YDR387C	0
YDR388W	0
YDR389W	0
YDR390C	0
YDR391C	0
YDR392W	-1
YDR393W	0
YDR394W	-1
YDR395W	0
YDR396W	0
YDR397C	0
YDR398W	0
YDR399W	0
YDR400W	0
YDR401W	0
YDR402C	0
YDR403W	-1
YDR404C	0
YDR405W	-1
YDR406W	-1
YDR407C	0
YDR408C	0
YDR409W	0
YDR410C	0
YDR411C	0
YDR412W	0
YDR413C	0
YDR414C	0
YDR415C	0
YDR416W	0
YDR417C	0
YDR418W	0
YDR419W	0
YDR420W	1
YDR421W	0
YDR422C	0
YDR423C	0
YDR424C	0
YDR425W	0
YDR426C	0
YDR427W	0
YDR428C	0
YDR429C	0
YDR430C	1
YDR431W	-1
YDR432W	0
YDR433W	0
YDR434W	1
YDR435C	0
YDR436W	0
YDR437W	1
YDR438W	0
YDR439W	0
YDR440W	1
YDR441C	0
YDR442W	0
YDR443C	0
YDR444W	0
YDR445C	0
YDR446W	0
YDR447C	0
YDR448W	0
YDR449C	0
YDR450W	1
YDR451C	0
YDR452W	0
YDR453C	0
YDR454C	0
YDR455C	0
YDR456W	0
YDR457W	0
YDR458C	0
YDR459C	0
YDR460W	0
YDR461W	1
YDR462W	0
YDR463W	0
YDR464W	1
YDR465C	0
YDR466W	0
YDR467C	0
YDR468C	0
YDR469W	0
YDR470C	0
YDR471W	1
YDR472W	1
YDR473C	0
YDR474C	-1
YDR475C	-1
YDR476C	0
YDR477W	0
YDR478W	0
YDR479C	0
YDR480W	0
YDR481C	0
YDR482C	0
YDR483W	0
YDR484W	0
YDR485C	0
YDR486C	0
YDR487C	0
YDR488C	-1
YDR489W	0
YDR490C	-1
YDR491C	0
YDR492W	0
YDR493W	-1
YDR494W	-1
YDR495C	0
YDR496C	0
YDR497C	-1
YDR498C	0
YDR499W	0
YDR500C	0
YDR501W	0
YDR502C	0
YDR503C	0
YDR504C	-1
YDR505C	-1
YDR506C	-1
YDR507C	0
YDR508C	0
YDR509W	0
YDR510W	0
YDR511W	0
YDR512C	-1
YDR513W	0
YDR514C	0
YDR515W	0
YDR516C	-1
YDR517W	0
YDR518W	0
YDR519W	0
YDR520C	0
YDR521W	0
YDR522C	0
YDR523C	0
YDR524C	0
YDR525W	-1
YDR526C	0
YDR527W	0
YDR528W	0
YDR529C	-1
YDR530C	-1
YDR531W	0
YDR532C	0
YDR533C	-1
YDR534C	0
YDR535C	0
YDR536W	-1
YDR537C	0
YDR538W	0
YDR539W	0
YDR540C	1
YDR541C	0
YDR542W	0
YDR543C	0
YDR544C	0
YDR545W	0
YEL001C	1
YEL002C	1
YEL003W	0
YEL004W	0
YEL005C	0
YEL006W	0
YEL007W	0
YEL008W	1
YEL009C	0
YEL010W	0
YEL011W	-1
YEL012W	0
YEL013W	1
YEL014C	1
YEL015W	0
YEL016C	1
YEL0171C	0
YEL017C-A	1
YEL017W	0
YEL018W	0
YEL019C	0
YEL020C	0
YEL021W	1
YEL022W	1
YEL023C	0
YEL024W	-1
YEL025C	0
YEL026W	1
YEL027W	0
YEL028W	0
YEL029C	0
YEL030W	0
YEL031W	0
YEL032W	0
YEL033W	0
YEL034W	0
YEL036C	-1
YEL037C	0
YEL038W	0
YEL039C	0
YEL040W	0
YEL041W	0
YEL042W	0
YEL043W	0
YEL044W	0
YEL045C	0
YEL046C	0
YEL047C	1
YEL048C	1
YEL049W	0
YEL050C	1
YEL051W	0
YEL052W	0
YEL053C	0
YEL054C	1
YEL055C	0
YEL056W	0
YEL057C	-1
YEL058W	1
YEL059C-A	0
YEL059W	1
YEL060C	-1
YEL061C	0
YEL062W	-1
YEL063C	0
YEL064C	-1
YEL065W	0
YEL066W	0
YEL067C	1
YEL068C	0
YEL070W	0
YEL071W	1
YEL072W	0
YEL073C	1
YEL074W	0
YEL075C	0
YEL076C	0
YEL076C-A	0
YEL076W-C	1
YEL077C	0
YER001W	1
YER002W	0
YER003C	1
YER004W	0
YER005W	1
YER006W	0
YER007C-A	0
YER007W	0
YER008C	0
YER009W	0
YER010C	0
YER011W	0
YER012W	0
YER013W	0
YER014W	0
YER015W	0
YER016W	0
YER017C	-1
YER018C	0
YER0191C	0
YER019C-A	-1
YER019W	0
YER020W	0
YER021W	0
YER022W	0
YER023W	1
YER024W	0
YER025W	1
YER026C	0
YER027C	0
YER028C	1
YER029C	0
YER030W	0
YER031C	0
YER032W	0
YER033C	0
YER034W	0
YER035W	0
YER036C	1
YER037W	0
YER038C	0
YER039C	0
YER040W	0
YER041W	0
YER042W	0
YER043C	0
YER0441C	0
YER044C	0
YER044C-A	0
YER045C	0
YER046W	0
YER047C	0
YER048C	0
YER049W	1
YER050C	-1
YER051W	0
YER052C	0
YER053C	-1
YER054C	0
YER055C	1
YER0561C	0
YER056C	0
YER056C-A	0
YER057C	0
YER058W	-1
YER059W	0
YER060W	0
YER060W-A	0
YER061C	0
YER062C	-1
YER063W	0
YER064C	0
YER065C	-1
YER066W	0
YER067W	-1
YER068W	0
YER069W	0
YER070W	0
YER071C	-1
YER072W	1
YER073W	0
YER074W	1
YER075C	0
YER076C	0
YER077C	0
YER078C	0
YER079W	-1
YER080W	0
YER081W	0
YER082C	0
YER083C	0
YER084W	0
YER085C	0
YER086W	0
YER0871C	0
YER087C-A	1
YER087W	0
YER088C	0
YER089C	0
YER090W	0
YER091C	1
YER092W	0
YER093C	0
YER093C-A	0
YER094C	0
YER095W	0
YER096W	-1
YER097W	0
YER098W	-1
YER099C	0
YER100W	0
YER101C	0
YER102W	0
YER103W	0
YER104W	0
YER105C	0
YER106W	0
YER107C	1
YER108C	0
YER109C	0
YER110C	0
YER111C	0
YER112W	0
YER113C	0
YER114C	0
YER115C	0
YER116C	0
YER117W	1
YER118C	0
YER119C	0
YER119C-A	0
YER120W	0
YER121W	0
YER122C	0
YER123W	0
YER124C	0
YER125W	1
YER126C	0
YER127W	1
YER128W	0
YER129W	0
YER130C	0
YER131W	1
YER132C	0
YER133W	0
YER134C	0
YER135C	0
YER136W	-1
YER137C	0
YER138C	0
YER139C	0
YER140W	0
YER141W	0
YER142C	-1
YER143W	0
YER144C	0
YER145C	0
YER146W	-1
YER147C	-1
YER148W	0
YER149C	1
YER150W	-1
YER151C	0
YER152C	0
YER153C	0
YER154W	0
YER155C	0
YER156C	0
YER157W	0
YER158C	-1
YER159C	0
YER160C	0
YER161C	0
YER162C	0
YER163C	0
YER164W	0
YER165W	0
YER166W	0
YER167W	0
YER168C	0
YER169W	0
YER170W	0
YER171W	0
YER172C	0
YER173W	0
YER174C	0
YER175C	0
YER176W	0
YER177W	0
YER178W	0
YER179W	0
YER180C	0
YER181C	0
YER182W	-1
YER183C	0
YER184C	-1
YER185W	0
YER186C	0
YER187W	0
YER188W	0
YER189W	0
YER190W	0
YFL-TYA	0
YFL-TYB	0
YFL001W	0
YFL002C	1
YFL003C	0
YFL004W	0
YFL005W	0
YFL006W	0
YFL007W	0
YFL008W	0
YFL009W	1
YFL010BW	0
YFL010C	1
YFL010W-A	0
YFL011W	-1
YFL012W	0
YFL013C	0
YFL013W-A	1
YFL014W	-1
YFL015C	0
YFL016C	0
YFL017C	0
YFL017W-A	0
YFL018C	0
YFL019C	0
YFL020C	0
YFL021W	0
YFL022C	0
YFL023W	0
YFL024C	0
YFL025C	0
YFL026W	1
YFL027C	0
YFL028C	1
YFL029C	0
YFL030W	-1
YFL031W	0
YFL032W	0
YFL033C	0
YFL034C-A	1
YFL034C-B	0
YFL034W	0
YFL036W	0
YFL037W	0
YFL038C	0
YFL039C	0
YFL040W	-1
YFL041W	0
YFL042C	-1
YFL043C	0
YFL044C	0
YFL045C	1
YFL046W	0
YFL047W	0
YFL048C	0
YFL049W	0
YFL050C	0
YFL051C	-1
YFL052W	-1
YFL053W	-1
YFL054C	-1
YFL055W	0
YFL056C	-1
YFL057C	0
YFL058W	-1
YFL059W	-1
YFL060C	-1
YFL061W	-1
YFL062W	0
YFL063W	0
YFL064C	0
YFL065C	0
YFL066C	0
YFL067W	0
YFL068W	0
YFR001W	0
YFR002W	0
YFR003C	0
YFR004W	0
YFR005C	0
YFR006W	0
YFR007W	0
YFR008W	-1
YFR009W	0
YFR010W	0
YFR011C	-1
YFR012W	-1
YFR013W	0
YFR014C	-1
YFR015C	-1
YFR016C	0
YFR017C	-1
YFR018C	0
YFR019W	0
YFR020W	0
YFR021W	0
YFR022W	0
YFR023W	0
YFR024C	0
YFR024C-A	0
YFR025C	0
YFR026C	0
YFR027W	0
YFR028C	0
YFR029W	0
YFR030W	0
YFR031BC	0
YFR031C	1
YFR031C-A	1
YFR032C	0
YFR033C	-1
YFR034C	0
YFR035C	0
YFR036W	0
YFR037C	0
YFR038W	0
YFR039C	0
YFR040W	0
YFR041C	0
YFR042W	0
YFR043C	1
YFR044C	0
YFR045W	0
YFR046C	0
YFR047C	0
YFR048W	0
YFR049W	-1
YFR050C	0
YFR051C	0
YFR052W	0
YFR053C	-1
YFR054C	0
YFR055W	1
YFR056C	1
YFR057W	0
YGL001C	1
YGL002W	0
YGL003C	0
YGL004C	0
YGL005C	0
YGL006W	0
YGL007W	0
YGL008C	1
YGL009C	0
YGL010W	0
YGL011C	0
YGL012W	1
YGL013C	0
YGL014W	1
[truncated: 4,237 more rows]
