# Supplementary material for: Inferring Metabolic States in Uncharacterized Environments Using Gene-Expression Measurements
Source: PLoS Comput Biol. 2013 Mar 21;9(3):e1002988. doi: 10.1371/journal.pcbi.1002988 (PMC3605102; doi:10.1371/journal.pcbi.1002988)
Supplement: Dataset S2 — EXAMO scripts. Scripts for running the EXAMO software are provided. The user's manual lists the necessary dependencies and explains how to run the scripts and what input and output files are used and generated by each script. (ZIP) [file pcbi.1002988.s002.zip › dataset_S2/data/metabolicState_eth_15_85.csv]

R_13BGHe	5190.34499998
R_13GS	2269.6
R_2HMHMBQMTm	0.002
R_2HP6MPMOm	0.002
R_2HPMBQMTm	0.002
R_2HPMMBQMOm	0.002
R_2MBTOHt	29.232
R_2OBUTtm	58.466
R_2OXOADPtim	0.002
R_2PHETOHt	-0.001
R_3DH5HPBMTm	0.002
R_3DH5HPBtm	0.002
R_3HAO	0.001
R_3HPH5MBDCm	0.002
R_3MOBDC	0.001
R_3MOPDC	29.232
R_3MOPtm	-29.232
R_3OPHB5Hm	0.002
R_3OPHB_5tm	-0.002
R_4ABZt	-0.002
R_4ABZtm	0.002
R_4HBZtm	0.002
R_4MOPDC	0.001
R_5AOPt2	0.016
R_6PGLter	-257.35099998
R_AASAD1	0.002
R_AATA	0.002
R_ABTA	65135.3984898
R_ACACT1m	0.012
R_ACALDCD	71538.1353876
R_ACALDt	230734.864112
R_ACALDtm	-87658.5943371
R_ACCOACr	75.04
R_ACGAM6PS	0.002
R_ACGAMPM	0.002
R_ACHBSm	29.232
R_ACHLE1	0.001
R_ACOAHim	0.001
R_ACONT	80272.868388
R_ACONT3m	29.234
R_ACONTm	7385.68894911
R_ACPSm	0.001
R_ACS	84.006
R_ACSm	87658.5953371
R_ACt2r	84.005
R_ADEt2	40.745
R_ADHAPR_SC	49.399
R_ADK1	616.67699999
R_ADK1m	87658.5953371
R_ADK4	0.001
R_ADNCYC	0.00299999001436
R_ADPT	99.211
R_ADSK	0.001
R_AGAT_SC	49.4
R_AGTi	109360.661184
R_AHCYStm	-0.006
R_AHCi	58.466
R_AKGDam	7385.68894911
R_AKGDbm	7385.68894911
R_AKGt2r	-51126.499592
R_ALATA_Lm	-0.002
R_ALAt2r	110278.258184
R_ALAtmi	0.002
R_ALCD22xi	29.232
R_ALCD23xi	0.001
R_ALCD24xi	0.001
R_ALCD25xi	0.001
R_ALCD2if	0.001
R_ALDD2xm	87629.3633371
R_ALDD2ym	29.231
R_ALLTAHr	29087.793796
R_ALLTNr	29087.792796
R_ALLTNti	29087.792796
R_ALLTTti	0.001
R_AMETt2	58.466
R_AMETtm	0.006
R_AP4AHr	0.001
R_ARGN	0.001
R_ARGSL	0.001
R_ARGSSr	0.001
R_ARGt2r	321.4
R_ASNNe	0.001
R_ASNS1	203.401
R_ASNt2r	-0.001
R_ASPCT	119.801
R_ASPTA	-174496.055674
R_ASPt2r	-173577.852674
R_ATPATF1	0.001
R_ATPS3m	407791.402909
R_ATPtm_H	239859.901183
R_BTDD_RR	-71538.1363876
R_BTDt_RR	71538.1363876
R_C22STDS	234.59099998
R_C24STRer	257.35099998
R_C5STDS	234.59099998
R_CAT	59.8995
R_CBPS	119.802
R_CERASE124er	0.001
R_CERASE126er	0.001
R_CERASE224er	0.001
R_CERASE226er	0.001
R_CERS124er	0.001
R_CERS126er	0.001
R_CERS224er	0.001
R_CERS226er	0.001
R_CHLPCTD	0.100999999998
R_CHLSTI	22.76
R_CHOLK	0.100999999998
R_CHORM	0.001
R_CHORS	0.003
R_CHRPL	0.002
R_CHTNS	0.002
R_CITtam	-80272.868388
R_CO2tm	-14850.8478982
R_COAtim	0.013
R_CPPPGO	0.002
R_CRNCARtm	0.001
R_CSNATm	0.001
R_CSNATr	0.001
R_CSND	4.798
R_CSNt2	4.798
R_CSm	87658.5573371
R_CTPtm	0.100000000035
R_CYOOm	171495.2302
R_CYOR_u6m	342990.459399
R_CYSTGL	58.466
R_CYSTS	58.466
R_CYSt2r	-45.264
R_CYTDK2	89.401
R_CYTDt2	89.401
R_CYTK1	35.004
R_CYTK2	-0.001
R_DADK	-7.2
R_DAGCPT_SC	0.100999999998
R_DAGPYP_SC	13.301
R_DASYN_SC	34.8
R_DASYNm_SC	0.100000000035
R_DCMPDA	-4.799
R_DDPA	0.003
R_DESAT16	19.04
R_DESAT18	26.88
R_DHAD2m	29.232
R_DHAPtm	49.401
R_DHFRi	0.002
R_DHFS	0.002
R_DHNPAm	0.002
R_DHNPTtm	0.002
R_DHORDi	119.801
R_DHORTS	-119.801
R_DHPSm	0.002
R_DHPTtm	-0.002
R_DHQS	0.003
R_DHQTi	0.003
R_DMATT	0.002
R_DNMPPA	0.002
R_DNTPPA	0.002
R_DOLPMMer	1615.8
R_DOLPMTcer	1615.8
R_DOLPt2er	-1615.8
R_DPCOAK	0.00300000000002
R_DPMVD	0.012
R_DTMPK	-7.2
R_DTTPt	7.2
R_DURIK1	4.798
R_DURIPP	-4.798
R_DUTPDP	0.001
R_D_LACt2	-0.001
R_EPISTt	234.59099998
R_ERGSTt	-255.95099998
R_ERGSTter	257.35099998
R_ERGTETROLter	257.35099998
R_ETOHt	0.001
R_EX_13BDglcn_e_	-5190.34499998
R_EX_2mbtoh_e_	29.232
R_EX_2phetoh_e_	0.001
R_EX_4abz_e_	-0.002
R_EX_5aop_e_	-0.016
R_EX_Nbfortyr_e_	0.000999994983431
R_EX_ac_e_	-84.005
R_EX_acald_e_	-230734.864112
R_EX_ade_e_	-40.745
R_EX_akg_e_	51126.499592
R_EX_ala_L_e_	-110278.258184
R_EX_alltn_e_	-29087.792796
R_EX_alltt_e_	-0.001
R_EX_amet_e_	-58.466
R_EX_arg_L_e_	-321.4
R_EX_asp_L_e_	173577.853674
R_EX_btd_RR_e_	71538.1363876
R_EX_csn_e_	-4.798
R_EX_cys_L_e_	45.264
R_EX_cytd_e_	-89.401
R_EX_dca_e_	2.24
R_EX_ddca_e_	6.72
R_EX_dttp_e_	-7.2
R_EX_epist_e_	-234.59099998
R_EX_ergst_e_	255.95099998
R_EX_etoh_e_	-0.001
R_EX_fe2_e_	-0.002
R_EX_fru_e_	-0.001
R_EX_g3pi_e_	55.9
R_EX_gal_e_	-0.001
R_EX_gcald_e_	0.002
R_EX_gln_L_e_	-534.005
R_EX_glu_L_e_	-116542.295082
R_EX_gly_e_	108779.661184
R_EX_glyc_e_	-49.302
R_EX_gthox_e_	-0.001
R_EX_gua_e_	-96.8019999796
R_EX_h_e_	161853.187776
R_EX_hdcea_e_	1706.32
R_EX_hexc_e_	25.76
R_EX_his_L_e_	-132.6
R_EX_iamac_e_	0.001
R_EX_ibutac_e_	0.001
R_EX_ile_L_e_	-385.4
R_EX_lac_D_e_	0.001
R_EX_lac_L_e_	-0.001
R_EX_leu_L_e_	-592.800999997
R_EX_lys_L_e_	-572.398
R_EX_malt_e_	-0.001
R_EX_man_e_	-0.001
R_EX_met_L_e_	-101.4
R_EX_nadp_e_	0.001
R_EX_nmn_e_	-0.002
R_EX_o2_e_	-172093.0057
R_EX_ocdca_e_	82.88
R_EX_ocdcea_e_	722.4
R_EX_pap_e_	0.002
R_EX_pc_SC_e_	-0.000999999999979
R_EX_phe_L_e_	-267.800999997
R_EX_pi_e_	-373.726999618
R_EX_pnto_R_e_	-0.00200000000002
R_EX_pro_L_e_	-329.401
R_EX_ptd1ino_SC_e_	-0.559
R_EX_pyr_e_	-0.001
R_EX_ribflv_e_	-1.982
R_EX_ser_L_e_	-453.466
R_EX_so3_e_	0.001
R_EX_so4_e_	-40.0009999899
R_EX_thm_e_	-0.002
R_EX_thr_L_e_	-382.8
R_EX_thym_e_	4.798
R_EX_thymd_e_	-4.798
R_EX_tre_e_	-46.801
R_EX_trp_L_e_	-56.801
R_EX_ttdca_e_	38.64
R_EX_tyr_L_e_	-204.00099999
R_EX_urea_e_	29087.794796
R_EX_val_L_e_	-529.200999997
R_EX_xyl_D_e_	-0.001
R_EX_zymstest_SC_e_	-25.76
R_FACOAL140	11.2
R_FACOAL160	49.28
R_FACOAL180	32.48
R_FACOAL182	10.08
R_FAS100COA	8.96
R_FAS120COA	6.72
R_FAS180	32.48
R_FAS80COA_L	8.96
R_FCLTm	0.002
R_FDH	0.001
R_FE2t	0.002
R_FE2utm	0.002
R_FKYNH	0.001
R_FMNAT	0.002
R_FRTT	0.002
R_FRUt2	0.001
R_FTHFLi	0.00199998996686
R_FUM	145408.266878
R_FUMm	7414.92294911
R_G3PCt	0.0999999999979
R_G3PDm	49.401
R_G3PT	0.001
R_G5SADrm	-0.001
R_G6PDH2er	257.35099998
R_G6PI3	1615.799
R_G6Pter	257.35099998
R_GALK	0.001
R_GALT	0.001
R_GALU	3306.59999996
R_GALt2	0.001
R_GAT1_SC	0.001
R_GAT2_SC	49.399
R_GBEZ	0.001
R_GCALDt	-0.002
R_GCALDtm	-0.002
R_GF6PTA	0.002
R_GGTT	0.002
R_GHMT2rm	-0.100000000035
R_GK1	4.80199997963
R_GLCGSDv	0.000999962426503
R_GLCNtv	0.000999962426503
R_GLCS2	1036.99999996
R_GLCt1	5190.34499998
R_GLCtv	-0.0029999599265
R_GLNt2r	534.005
R_GLUDC	65135.3984898
R_GLUDxi	6431.96689785
R_GLUDyi	64666.1274898
R_GLUK	1615.799
R_GLUt2r	116542.295082
R_GLUt5m	0.001
R_GLYC3Ptm	49.401
R_GLYCLm	0.100000000035
R_GLYCt2	49.302
R_GLYGS	0.001
R_GLYK	49.303
R_GLYOX	0.001
R_GLYt2m	0.20000000007
R_GLYt2r	-108779.661184
R_GND	257.35099998
R_GPDDA1	0.0999999999979
R_GRTT	0.002
R_GSNK	96.8019999796
R_GTHO	0.002
R_GTHOXti	0.001
R_GTHP	0.001
R_GTPCI	0.002
R_GUAt2r	96.8019999796
R_H2Ot	-7878.34599998
R_H2Otm	-480390.979347
R_H2Otv	0.0019999599265
R_HACNHm	0.002
R_HBZOPT6m	0.002
R_HCITSm	0.002
R_HCO3E	109555.505184
R_HDCAt	81.76
R_HETZK	0.001
R_HEX1	3574.55099994
R_HEX4	0.001
R_HEX7	0.001
R_HICITDm	0.002
R_HISt2r	132.6
R_HKYNH	0.001
R_HMBS	0.002
R_HMGCOAR	-0.012
R_HMGCOASm	-0.012
R_HMGCOAtm	-0.012
R_HMPK1	0.001
R_IAMACt	0.001
R_IBUTACt	0.001
R_ICDHxm	7385.68894911
R_ICDHy	0.001
R_ICL	80272.867388
R_ILEt2r	385.4
R_IPDDI	0.002
R_IPDPtm	0.002
R_KARA2im	29.232
R_KYN3OX	0.001
R_LEUTA	0.001
R_LEUt2r	592.801
R_LGTHL	0.001
R_LPCAT_SC	13.2
R_LYSt2r	572.398
R_L_LACD2cm	0.001
R_L_LACt2r	0.001
R_MALT	0.001
R_MALTt2	0.001
R_MAN1PT	1615.8
R_MAN6PI	-1615.799
R_MANNANter	-1615.8
R_MANt2	0.001
R_MCITDm	0.002
R_MCITL2m	29.234
R_MCITSm	29.234
R_MDH	65135.3984898
R_MDHm	87687.7913371
R_METt2r	101.4
R_MEVK4	0.012
R_MFAPS_SC	11.9
R_MGSA	0.001
R_MI1PP	10.6
R_MI1PS	10.6
R_NADH2_u6m	190117.869572
R_NADK	0.001
R_NADPt	0.001
R_NADS1	0.001
R_NDP4	4.8
R_NDPK1	1710.00299966
R_NDPK2	3306.61599996
R_NDPK3	35.004
R_NDPK4	-7.2
R_NDPK5	-4.8
R_NDPK7	-0.001
R_NDPK8	-7.2
R_NDPK9	0.001
R_NFORTYRt	0.000999998316764
R_NFTYROX	0.000999994983431
R_NH4t	0.001
R_NH4tm	-0.100000000035
R_NMNAT	0.002
R_NMNTP	0.002
R_NNAT	0.001
R_NNDPR	0.001
R_O2t	172093.0057
R_O2tm	171495.2362
R_OBDHm	29.234
R_OCBTi	0.001
R_OCDCYAt	10.08
R_OHACT2	0.002
R_OHACT4	0.001
R_OMPDC	119.801
R_ORPT	-119.801
R_OXAGm	0.002
R_PAN4Ptm	-0.001
R_PAPSR	0.001
R_PAPt	-0.001999998
R_PAPtm	-0.001
R_PAtm_SC	0.00100000000035
R_PC	109360.663184
R_PCDAGAT	0.132
R_PDE1	0.000999990133407
R_PDHcm	7385.68894911
R_PENDPtm	0.002
R_PETOHM_SC	11.9
R_PEtm_SC	-0.209
R_PGL	257.35099998
R_PGMT	-3306.59999996
R_PHETA1	0.001
R_PHEt2r	267.801
R_PINOS_SC	10.6
R_PIt2m	239859.694183
R_PIt2r	373.726999618
R_PIt5m	-0.001
R_PLBP1I_SCe	111.8
R_PLBPC_SCe	0.199999999996
R_PLD_SC	0.001
R_PMANM	-1615.8
R_PMETM_SC	11.9
R_PMEVK	0.012
R_PMPK	0.001
R_PNTK	0.00200000000002
R_PNTOt2	0.00200000000002
R_PPA	5566.79399995
R_PPAm	87658.6993371
R_PPBNGS	0.008
R_PPCDC	0.00200000000002
R_PPCK	0.006
R_PPM	-38.3359999796
R_PPNCL2	0.00200000000002
R_PPND	0.001
R_PPPG9tm	0.002
R_PPPGOm	0.001
R_PPTTm	0.002
R_PPYRDC	0.001
R_PRO1xm	0.001
R_PROt2r	329.401
R_PROtm	0.001
R_PRPPS	219.013
R_PSCVTi	0.003
R_PSERDm_SC	20.9
R_PSERS_SC	24.2
R_PSERSm_SC	0.100000000035
R_PStm_SC	0.208
R_PTPATi	0.00300000000002
R_PUNP1	58.466
R_PUNP3	-96.8019999796
R_PYR5CDm	0.001
R_PYRDC	0.001
R_PYRDC2	0.001
R_PYRt2	0.001
R_QUILSYN	0.001
R_RBFK	0.002
R_RIBFLVt2	1.982
R_RNTR1	7.2
R_RNTR2	4.8
R_RNTR3	0.001
R_RNTR4	0.001
R_RPI	-257.35099998
R_SACCD1	0.002
R_SACCD2	0.002
R_SADT	0.001
R_SERt2r	453.466
R_SHK3D	0.003
R_SHKK	0.003
R_SO3ti	0.001
R_SO4ti	40.0009999899
R_SSALy	65135.3984898
R_SUCD1m	-49.401
R_SUCD2_u6m	152872.589827
R_SUCFUMtm	145408.265878
R_SUCOASm	-7385.68894911
R_TALA	0.002
R_THIORDXi	0.001
R_THMDt2	4.798
R_THMP	0.001
R_THMt2	0.002
R_THRt2r	382.8
R_THYMt3r	4.798
R_TKT1	0.002
R_TKT2	-0.001
R_TMDPK	0.002
R_TMDPP	4.798
R_TMDPPK	0.002
R_TMN	0.001
R_TMPPP	0.001
R_TPI	0.001
R_TRDR	12.004
R_TREHv	0.001
R_TREt2	46.801
R_TREt2v	0.001
R_TRPO2	0.001
R_TRPt2r	56.801
R_TTDCAtr	11.2
R_TYRNFT	0.00199998996686
R_TYRTAi	0.001
R_TYRt2r	204.00099999
R_TYRt6	0.0005
R_TYRt7	0.0005
R_UDPACGLP	0.002
R_UDPG4E	-0.001
R_UGLYCHr	29087.793796
R_UMPK	0.00100000000042
R_UPP3S	0.002
R_UPPDC1	0.002
R_UREA2t2	-29087.794796
R_VALTA	0.001
R_VALt2r	529.201
R_XYLK	0.001
R_XYLR	0.001
R_XYLTD_D	0.001
R_XYLt	0.001
R_ZYMSTESTH_SCe	2576.0
R_ZYMSTt	25.76
R_biomass_published	2000.0
