# Supplementary material for: Inferring Metabolic States in Uncharacterized Environments Using Gene-Expression Measurements
Source: PLoS Comput Biol. 2013 Mar 21;9(3):e1002988. doi: 10.1371/journal.pcbi.1002988 (PMC3605102; doi:10.1371/journal.pcbi.1002988)
Supplement: Dataset S2 — EXAMO scripts. Scripts for running the EXAMO software are provided. The user's manual lists the necessary dependencies and explains how to run the scripts and what input and output files are used and generated by each script. (ZIP) [file pcbi.1002988.s002.zip › dataset_S2/data/metabolicState_glc_15_85.csv]

R_13GS	2269.6
R_2DHPtm	572.195
R_2HMHMBQMTm	0.002
R_2HP6MPMOm	0.002
R_2HPMBQMTm	0.002
R_2HPMMBQMOm	0.002
R_2MBACt	0.002
R_2OBUTtm	0.003
R_2OXOADPtim	572.399999999
R_34HPPt2m	571.994000001
R_3C3HMPt	0.001
R_3DH5HPBMTm	0.002
R_3DH5HPBtm	0.002
R_3HPH5MBDCm	0.002
R_3MOBDC	0.001
R_3MOBtm	-572.197
R_3MOPDC	0.002
R_3MOPtm	-0.002
R_3OPHB5Hm	0.002
R_3OPHB_5tm	-0.002
R_4ABZt	-0.00200000000004
R_4ABZtm	0.00200000000004
R_4HBZtm	0.002
R_4MOPDC	0.000999969895929
R_5AOPt2	0.016
R_6PGLter	-1.401
R_AASAD2	572.4
R_AATA	572.399999999
R_ACACT1	0.017
R_ACACT1m	0.001
R_ACALDCD	0.001
R_ACALDt	8622.55735285
R_ACCOACr	42.5869411421
R_ACGAM6PS	0.002
R_ACGAMPM	0.002
R_ACHBSm	0.003
R_ACHLE3	0.001
R_ACLSm	0.201999999218
R_ACONTm	572.399999999
R_ACP1e	0.001
R_ACS	8622.55635285
R_ADA	1.406
R_ADD	8458.7897646
R_ADEt2	7886.5947646
R_ADHAPR_SC	49.4
R_ADK1m	0.00200000000004
R_ADK4	21017.6017646
R_ADMDC	572.195
R_ADNCYC	0.003
R_ADSL1r	479.36
R_ADSS	479.36
R_AGAT_SC	49.4
R_AHCYStm	-0.006
R_AHCi	1.406
R_AICART	578.144
R_ALATA_L	-917.6
R_ALCD22xi	0.001
R_ALCD22yi	0.001
R_ALCD23xi	0.001
R_ALCD24xi	0.000999969963793
R_ALCD25xi	7998.54341174
R_ALCD26xi	208714.35708
R_ALCD2if	0.001
R_ALCD2ir	0.001
R_ALDD22x	572.195
R_ALDD2y	8622.55535285
R_AMETtm	0.006
R_ARGN	15836.8184117
R_ARGSL	8898.87841172
R_ARGSSr	8898.87841172
R_ARGt2r	7259.34000001
R_ASADi	382.802
R_ASNS1	203.4
R_ASNt6	0.001
R_ASNt7	0.001
R_ASPCT	209.201
R_ASPKi	382.802
R_ASPTA	-10768.6414117
R_ATPH1	0.001
R_ATPPRT	578.144
R_ATPS	0.001
R_ATPS3m	736.275624999
R_ATPtm_H	736.271624999
R_BPNT	771.591000012
R_BTDD_RR	-0.002
R_BTDt_RR	0.002
R_C14STR	0.001
R_C22STDSx	1.4
R_C24STRer	1.4
R_C3STDH1	0.001
R_C3STDH2	0.001
R_C3STKR1	0.001
R_C3STKR2	0.001
R_C4STMO1	0.001
R_C4STMO2	0.001
R_C5STDS	1.4
R_C8STI	1.4
R_CBPS	9108.07941172
R_CERASE124er	0.001
R_CERASE126er	0.001
R_CERASE224er	0.001
R_CERASE226er	0.001
R_CERS124er	0.001
R_CERS126er	0.001
R_CERS224er	0.001
R_CERS226er	0.001
R_CHLPCTD	22.1489999936
R_CHLt2	12.0
R_CHOLK	22.1489999936
R_CHORM	571.994000001
R_CHORS	571.996000001
R_CHRPL	0.002
R_CHTNS	0.002
R_CITt2r	572.399999999
R_CITtam	572.399999999
R_CO2tm	-1145.107
R_COAtim	0.001
R_CPPPGO	0.002
R_CRNCARtm	572.402999999
R_CSNATm	572.402999999
R_CSNATr	572.402999999
R_CSND	11.999
R_CSNt2	11.999
R_CTPS1	89.4
R_CTPS2	0.001
R_CYOOm	390.800499999
R_CYOR_u6m	781.600999999
R_CYSTGL	0.001
R_CYSTL	0.001
R_CYSTS	0.002
R_CYSt2r	13.2010000128
R_DADA	11.998
R_DADK	-7.2
R_DADNt2	11.998
R_DAGCPT_SC	22.1489999936
R_DASYN_SC	58.3489999936
R_DB4PS	3.964
R_DCMPDA	-4.8
R_DCTPD	0.001
R_DDPA	571.996000001
R_DESAT18_2	0.000529405004769
R_DGK1	-4.8
R_DHAD1m	0.201999999218
R_DHAD2m	0.003
R_DHFRi	7.202
R_DHFS	0.00200000000004
R_DHNPAm	0.00200000000004
R_DHNPTtm	0.00200000000004
R_DHORDfum	209.201
R_DHORTS	-209.201
R_DHPTtm	-0.00200000000004
R_DHQS	571.996000001
R_DHQTi	571.996000001
R_DKMPPD2	572.195
R_DMATT	0.004
R_DNMPPA	0.00200000000004
R_DNTPPA	0.00200000000004
R_DOLPMMer	1615.8
R_DOLPMTcer	1615.8
R_DOLPt2er	-1615.8
R_DPCOAK	0.0020000127688
R_DPMVD	0.018
R_DPRm	572.195
R_DROPPRy	1.982
R_DRTPPD	1.982
R_DURIK1	11.998
R_DURIPP	-11.998
R_DUTPDP	0.002
R_D_LACt2m	-0.001
R_D_LACtm	0.001
R_ENO	203981.39408
R_ERGSTter	1.4
R_ERGTETROLter	1.4
R_ETHAK	8.9
R_ETHAPT_SC	8.9
R_ETHAt	8.9
R_EX_2mbac_e_	0.002
R_EX_3c3hmp_e_	0.001
R_EX_4abz_e_	-0.00200000000004
R_EX_5aop_e_	-0.016
R_EX_acald_e_	-8622.55735285
R_EX_ade_e_	-7886.5947646
R_EX_arg_L_e_	-7259.34000001
R_EX_btd_RR_e_	0.002
R_EX_chol_e_	-12.0
R_EX_cit_e_	-572.399999999
R_EX_csn_e_	-11.999
R_EX_cys_L_e_	-13.2010000128
R_EX_dad_2_e_	-11.998
R_EX_dca_e_	2.23988235444
R_EX_ddca_e_	6.71964706333
R_EX_etha_e_	-8.9
R_EX_fe2_e_	-0.002
R_EX_fmn_e_	-0.001
R_EX_fru_e_	-0.001
R_EX_g3pi_e_	55.9970588611
R_EX_gam6p_e_	-0.000999999999999
R_EX_gcald_e_	0.00200000000004
R_EX_glc_e_	-106839.34754
R_EX_gln_L_e_	-814.402
R_EX_h_e_	209051.606845
R_EX_hdca_e_	-0.00352936669846
R_EX_his_L_e_	445.544
R_EX_hxan_e_	8472.1937646
R_EX_iamac_e_	0.000999969895929
R_EX_ibutac_e_	0.001
R_EX_id3acald_e_	-208714.35708
R_EX_ile_L_e_	-385.399
R_EX_ind3eth_e_	208714.35708
R_EX_inost_e_	-10.6
R_EX_lac_L_e_	0.001
R_EX_leu_L_e_	-592.80099997
R_EX_man_e_	-1615.799
R_EX_met_L_e_	-101.401
R_EX_nadp_e_	-0.00200000000005
R_EX_nh4_e_	-992.818647121
R_EX_o2_e_	-965.817970556
R_EX_ocdca_e_	-0.00029411389154
R_EX_pap_e_	-771.591000012
R_EX_phe_L_e_	-8266.34341174
R_EX_pheac_e_	7998.54341174
R_EX_pi_e_	1147.77199999
R_EX_pnto_R_e_	572.192999987
R_EX_pro_L_e_	6608.53900001
R_EX_ptd1ino_SC_e_	-0.559970588611
R_EX_ptrc_e_	0.001
R_EX_pyr_e_	200528.99408
R_EX_ribflv_e_	0.001
R_EX_so4_e_	-40.0
R_EX_thm_e_	0.001
R_EX_thmmp_e_	-0.002
R_EX_thmpp_e_	-0.001
R_EX_tre_e_	-46.8099999949
R_EX_trp_L_e_	-56.8
R_EX_ttdca_e_	0.00241177061551
R_EX_tyr_L_e_	367.994000001
R_EX_urea_e_	15836.8184117
R_EX_val_L_e_	-1101.195
R_EX_zymst_e_	-4.399
R_FACOAL140	11.204999998
R_FACOAL160	30.2534999946
R_FACOAL161	19.0485000094
R_FACOAL180	5.602499999
R_FACOAL181	26.8925294002
R_FACOAL182	10.0839705932
R_FAS100COA	8.96399999839
R_FAS120	0.000999999599647
R_FAS120COA	6.7229999988
R_FAS140	0.00399999839859
R_FAS161	0.001
R_FAS181	0.00194115168415
R_FAS80COA_L	8.96399999839
R_FBA3	102815.03154
R_FBP26	0.001
R_FCLTm	0.002
R_FE2t	0.002
R_FE2utm	0.002
R_FMNAT	0.002
R_FOLD3m	0.00200000000004
R_FRDcm	363.198999999
R_FRTT	0.002
R_FRUt2	0.001
R_FTHFLi	578.144
R_FUM	8805.83841172
R_FUMm	572.399999999
R_G3PD1irm	363.198999999
R_G3PDm	363.198999999
R_G3PT	0.001
R_G5SADr	6937.93900001
R_G6PDH2er	1.401
R_G6PI	103531.36654
R_G6PI3	103531.36654
R_G6Pter	1.401
R_GALU	3306.6
R_GAM6Pt	0.000999999999999
R_GAPD	204936.49708
R_GAT2_SC	49.4
R_GCALDt	-0.00200000000004
R_GCALDtm	-0.00200000000004
R_GF6PTA	0.001
R_GGTT	0.002
R_GHMT2r	580.8
R_GK2	7.2
R_GLCS2	1037.0
R_GLCt1	106839.34754
R_GLCtv	-0.0199999897741
R_GLNS	9384.80741172
R_GLNt2r	814.402
R_GLNt6	0.001
R_GLNt7	0.001
R_GLYK	0.001
R_GMPS2	98.784
R_GND	1.401
R_GRTT	0.004
R_GTPCI	0.00200000000004
R_GTPCII	1.982
R_GTPH1	0.001
R_H2Ot	-111.999117722
R_H2Oter	-0.001
R_H2Otm	-373.282624999
R_H2Otv	0.00999999488704
R_HACNHm	572.399999999
R_HBZOPT6m	0.002
R_HCITSm	572.399999999
R_HCO3E	10541.0693529
R_HDCAt	30.2419411517
R_HDCEAt	19.0390000128
R_HEX1	106839.36754
R_HEX4	1615.799
R_HEX7	0.001
R_HICITDm	572.399999999
R_HISTD	578.144
R_HISTP	578.144
R_HISt2r	-445.544
R_HMBS	0.002
R_HMGCOAR	-0.018
R_HMGCOAS	-0.017
R_HMGCOASm	-0.001
R_HMGCOAtm	-0.001
R_HPPKm	0.00200000000004
R_HSDxi	382.801
R_HSDyi	0.001
R_HSK	382.802
R_HSTPT	578.144
R_HXANt2r	-8472.1937646
R_IAMACt	0.000999969895929
R_IBUTACt	0.001
R_ICDHym	572.399999999
R_ID3ACALDt	-208714.35708
R_IG3PS	578.144
R_IGPDH	578.144
R_ILETAm	-0.001
R_ILEt2r	385.399
R_ILEt6	0.000999997521037
R_ILEt7	0.00099999744352
R_ILEtmi	0.001
R_IMPC	-578.144
R_IMPD	98.784
R_IND3ETHt	208714.35708
R_INSTt2	10.6
R_IPC124PLC_SC	0.001
R_IPC126PLC_SC	0.001
R_IPC224PLC_SC	44.2439999936
R_IPC226PLC_SC	0.001
R_IPC324PLC_SC	0.001
R_IPC326PLC_SC	0.001
R_IPCS124_SC	0.001
R_IPCS126_SC	0.001
R_IPCS224_SC	44.2439999936
R_IPCS226_SC	0.001
R_IPCS324_SC	0.001
R_IPCS326_SC	0.001
R_IPDDI	0.004
R_IPDPtm	0.002
R_IPPS	0.001
R_KARA1im	0.201999999218
R_KARA2im	0.003
R_LALDO3	0.001
R_LCADi	0.001
R_LEUTA	0.000999969895929
R_LEUt2r	592.80099997
R_LEUt6	0.001
R_LEUt7	0.001
R_LNS14DMx	0.001
R_LNSTLS	0.001
R_L_LACt2r	-0.001
R_MAN1PT	1615.8
R_MAN6PI	-0.000999999999976
R_MANNANter	-1615.8
R_MANt2	1615.799
R_MCITDm	572.399999999
R_MDH	9378.23841172
R_MDRPD	572.195
R_METAT	573.601
R_METS	1.405
R_METt2r	101.401
R_MEVK1	0.015
R_MEVK2	0.001
R_MEVK3	0.001
R_MEVK4	0.001
R_MGSA	0.001
R_MI1PP	44.2489999936
R_MOHMT	572.195
R_MTAP	572.195
R_MTHFD	-0.001
R_MTHFD2i	0.001
R_MTHFR3	1.405
R_MTRI	572.195
R_NADH2_u6m	209.201
R_NADPPPS	0.00200000000005
R_NADPt	-0.00200000000005
R_NDP1	0.001
R_NDP3	0.415
R_NDP7	0.001
R_NDPK1	2101.946
R_NDPK2	3396.006
R_NDPK3	0.001
R_NDPK5	-4.8
R_NDPK9	21017.6017646
R_NH4t	992.819647121
R_NH4ti	0.001
R_O2t	965.817970556
R_O2ter	0.001
R_O2tm	390.806499999
R_OCBTi	8898.87841172
R_OCDCAt	5.6
R_OCDCEAt	26.8785882533
R_OCDCYAt	10.079470595
R_OHACT1	0.001
R_OHACT2	0.000999970141106
R_OHACT3	0.002
R_OHACT4	0.001
R_OHACT5	7998.54341174
R_OMPDC	209.201
R_ORNDC	0.001
R_ORNTA	6937.93900001
R_ORPT	-209.201
R_OXAGm	572.399999999
R_P5CR	6937.93900001
R_PANTS	572.195
R_PANTtm	-572.195
R_PAPt	771.591000012
R_PC	1390.403
R_PDE1	0.001
R_PENDPtm	0.002
R_PETHCT	8.9
R_PEtm_SC	-0.00099999999997
R_PFK26	0.001
R_PFK_3	102815.03154
R_PGCD	955.103
R_PGK	-204936.49708
R_PGL	1.401
R_PGM	-203981.39408
R_PGMT	-3306.6
R_PHEACt	7998.54341174
R_PHETA1	7998.54341174
R_PHEt2r	8266.34341174
R_PINOS_SC	54.8489999936
R_PIt2m	1308.663625
R_PIt2r	-1147.76699999
R_PLBP1I_SCe	111.994117722
R_PLD_SC	10.1489999936
R_PMANM	-1615.8
R_PMDPHT	1.982
R_PMEVK	0.018
R_PNTK	0.0020000127688
R_PNTOt2	-572.192999987
R_POLYAO3	572.195
R_PPA	26024.1997646
R_PPAm	0.00600000000004
R_PPBNGS	0.008
R_PPCDC	0.0020000127688
R_PPM	1.406
R_PPNCL2	0.0020000127688
R_PPND2	571.994000001
R_PPPG9tm	0.002
R_PPPGOm	0.001
R_PPTTm	0.002
R_PPYRDC	7998.54341174
R_PRAMPC	578.144
R_PRATPP	578.144
R_PRMICIi	578.144
R_PROt2r	-6608.53900001
R_PRPPS	787.346
R_PSCVTi	571.996000001
R_PSERDm_SC	0.099999999997
R_PSERS_SC	3.5
R_PSERT	955.103
R_PSP_L	955.103
R_PStm_SC	0.00099999999997
R_PTPATi	0.0020000127688
R_PTRCtex2	0.001
R_PUNP5	1.406
R_PUNP6	11.998
R_PYK	202837.40208
R_PYRDC	0.001
R_PYRDC2	0.001
R_PYRt	200528.99408
R_PYRt2m	0.405999998436
R_RBFK	0.002
R_RBFSa	3.964
R_RBFSb	1.982
R_RNTR1	7.2
R_RNTR2	4.8
R_RNTR3	0.001
R_RNTR4	0.001
R_RPE	-716.334
R_RPI	-713.771
R_SACCD1	572.4
R_SACCD2	572.4
R_SAM24MT	1.4
R_SERD_L	0.001
R_SHK3D	571.996000001
R_SHKK	571.996000001
R_SO4ti	40.0
R_SPMDt3i	188410.844316
R_SPMDtex2	188410.844316
R_SPRMS	572.195
R_SQ23EPXter	0.001
R_SQLEr	0.001
R_SQLS	0.001
R_SQLter	0.001
R_SUCCtm	572.399999999
R_SUCD2_u6m	572.399999999
R_TAGL_SC	0.0499999799823
R_TALA	-102887.20054
R_THIORDXi	572.195
R_THMDPe	0.001
R_THMPe	0.002
R_THMt2	0.002
R_THRD_L	0.002
R_THRS	382.802
R_TKT1	-72.1689999997
R_TKT2	-644.165
R_TMDPK	0.002
R_TMDPPK	0.002
R_TMDS	7.2
R_TPI	102765.63054
R_TRDR	584.197
R_TREHv	0.00999999488704
R_TREt2	46.8099999949
R_TREt2v	0.00999999488704
R_TRIGS_SC	13.24999998
R_TRPt2r	56.8
R_TTDCAtr	11.1970000016
R_TYRTAim	571.994000001
R_TYRt2m	-571.994000001
R_TYRt2r	-367.994000001
R_TYRt6	0.001
R_TYRt7	0.001
R_UDPACGLP	0.002
R_UMPK	89.404
R_UNK3	572.195
R_UPP3S	0.002
R_UPPDC1	0.002
R_UPPRT	0.001
R_UREA2t2	-15836.8184117
R_UTPH1	0.001
R_VALTAim	571.995000001
R_VALt2m	571.995000001
R_VALt2r	1101.195
R_ZYMSTt	4.399
R_biomass_published	2000.0
