# Supplementary material for: Inferring Metabolic States in Uncharacterized Environments Using Gene-Expression Measurements
Source: PLoS Comput Biol. 2013 Mar 21;9(3):e1002988. doi: 10.1371/journal.pcbi.1002988 (PMC3605102; doi:10.1371/journal.pcbi.1002988)
Supplement: Dataset S2 — EXAMO scripts. Scripts for running the EXAMO software are provided. The user's manual lists the necessary dependencies and explains how to run the scripts and what input and output files are used and generated by each script. (ZIP) [file pcbi.1002988.s002.zip › dataset_S2/examoModules/classifyReactionsByExpression.py]

# Copyright (C) 2012 Sergio Rossell
#
# This script is part of the EXAMO software
# 
# This program is free software: you can redistribute it and/or modify
# it under the terms of the GNU General Public License as published by
# the Free Software Foundation, either version 3 of the License, or
# (at your option) any later version.
# 
# This program is distributed in the hope that it will be useful,
# but WITHOUT ANY WARRANTY; without even the implied warranty of
# MERCHANTABILITY or FITNESS FOR A PARTICULAR PURPOSE.  See the
# GNU General Public License for more details.
# 
# You should have received a copy of the GNU General Public License
# along with this program.  If not, see <http://www.gnu.org/licenses/>
# 
"""
Classifying reactions by expression.

Genes are classified by expression according to a high and a low threshold. Genes with intensities bellow the threshold are assigned a -1 call, genes with intesities above the high threshold are assigned a 1 call, all other genes ar assigned a 0 call.
"""


################################################################################
# FUNCTIONS

########################################
# CLASSIFYING REACTIONS BY EXPRESSION

def orderGeneNamesByLength(geneList):
    """
    Group gene names by their lengths
    RETURNS byLengthDict [dict]: {stringLength : [list of gene ids that are
        that long]
    """
    byLengthDict = {}
    lengthSet = set()
    for gn in geneList:
        lengthSet.add(len(gn))
    for length in lengthSet:
        for gn in geneList:
            if length == len(gn):
                try:
                    byLengthDict[length].append(gn)
                except KeyError:
                    byLengthDict[length] = [gn]
    return byLengthDict

def substituteGeneNamesByCalls(g2r, geneList, geneCalls, callTranslationDict):
    """
    ACCEPTS
    g2r [str] Boolean gene-to-reaction mapping
    geneLists [list] list of genes who's calls will be subsitituted in g2r
    geneCalls [dict] {geneId : geneCall}
    callTranslationDict [dict] : {geneCall : rxnCall} rules for translating a
        geneCall to a rxnCall (see createRxnGeneCalls)
    RETURNS:
    gs [str] string with gene names substituted by their expression calls
    """    
    for gn in geneList:
        try:
            if geneCalls[gn] == -1:#lowly expressed
                g2r = g2r.replace(gn, callTranslationDict[-1])
            elif geneCalls[gn] == 0:#undecided expression
                g2r = g2r.replace(gn, callTranslationDict[0])
            elif geneCalls[gn] == 1:#highly expressed
                g2r = g2r.replace(gn, callTranslationDict[1])
        except KeyError:# gene expression unavailable
            g2r = g2r.replace(gn, callTranslationDict[0])#undecided expression
    return g2r

def createRxnGeneCalls(geneCalls, gene2rxn, modelGenes):
    """
    creates a dictionary of reaction calls {rxn : call}, where call may be
    -1 (lowly expressed), 0 (moderate expression) or 1 (highly expressed).
    ACCEPTS
    geneCalls [dict]: {geneName : call} where calls are as explained above
    gene2rxn [dict]: {rxn : Boolean gene to rxn mapping (string)} 
    modelGenes [set]: gene names included in the model
    RETURNS
    rxnGeneCalls [dict] : {rxn : calls}, where calls may be -1, 0 or 1
    """
    orphanRxns = set([rxn for rxn in gene2rxn if gene2rxn[rxn] == ''])
    #ordering gene names by their lenghts (some gene names are part of others
    # e.g. 'YCR024C' and 'YCR024C-A' in yeast). Hence long names should be 
    # replaced before short ones
    geneNamesByLength = orderGeneNamesByLength(modelGenes)
    orderedGeneLengths = geneNamesByLength.keys()
    orderedGeneLengths.sort(reverse = True)
    rxnGeneCalls = {}
    for rxn in set(gene2rxn.keys()) - orphanRxns:
        #first round. identify lowly expressed reactions
        # lowly expressed genes are evaluated to zero while all other
        # genes are evaluated to 1. Lowly expressed reactions are those
        # for which their Boolean expression evaluates to 0
        g2r = gene2rxn[rxn]
        for length in orderedGeneLengths:
            g2r = substituteGeneNamesByCalls(g2r, geneNamesByLength[length], 
                    geneCalls, {-1 : '0', 0 : '1', 1 : '1'})
        if g2r:
            try:
                call = eval(g2r)
            except NameError:#if the replacement fails
                print 'warning: replacement error in createRxnGeneCalls'
                print rxn, g2r
        else:
            call = 0
        if call == 0:
            rxnGeneCalls[rxn] = -1#i.e. lowly expressed reaction
        else:
            pass
    rxnsInDict = set(rxnGeneCalls.keys()[:])#rxns classifed as lowly expressed
    for rxn in set(gene2rxn.keys()) - (orphanRxns | rxnsInDict):
        #second round. Select highly expressed reactions
        g2r = gene2rxn[rxn]
        for length in orderedGeneLengths:
            g2r = substituteGeneNamesByCalls(g2r, geneNamesByLength[length], 
                    geneCalls, {-1 : '0', 0 : '0', 1 : '1'})
        if g2r:
            try:
                call = eval(g2r)
            except NameError:#if the replacement fails
                print 'warning: replacement error in createRxnGeneCalls '
                print rxn, g2r
        else:
            call = 0
        if call == 1:
            rxnGeneCalls[rxn] = 1
        else:
            rxnGeneCalls[rxn] = 0
    return rxnGeneCalls

def classifyRxnsByExpression(geneCalls, gene2rxn, modelGenes):
    """
    Classifies reactions with gene associations as  highly, uncertain or 
    lowly expressed. 
    rxnDict [dict]: {rxn : rxnObject} cbModel.rxns or cbModel.reactions (old)
    geneCalls [dict]: {geneName : call} where calls are as explained above
    modelGenes [set]: gene names included in the model
    RETURNS
    d [dict]: {'rL' : lowlyExpressed, 'rU' : uncertainExpression, 
        'rH' : highlyExpressed}
    """
    rxnCalls = createRxnGeneCalls(geneCalls, gene2rxn, modelGenes)
    lowlyExpressed = set()
    highlyExpressed = set()
    uncertainExpression = set()
    for rxn in rxnCalls:
        if rxnCalls[rxn] == -1:
            lowlyExpressed.add(rxn)
        elif rxnCalls[rxn] == 0:
            uncertainExpression.add(rxn)
        elif rxnCalls[rxn] == 1:
            highlyExpressed.add(rxn)
    d = {'rL' : lowlyExpressed, 'rU' : uncertainExpression, 
            'rH' : highlyExpressed}
    return d


################################################################################
# TESTING 

if __name__ == '__main__':       
    import csv
    ########################################
    # INPUTS
    fGeneCalls = 'data/geneCalls/geneCalls_eth_15_85.csv'
    fModelDict = 'data/iMM904_blkRxnsDeleted_dict.pkl'
    
    ## Importing gene-to-reaction mapping
    gene2rxn = importPickle(fModelDict)['gene2rxn']
    modelGenes = importPickle(fModelDict)['genes']
    ## Importing gene calls as a dictionary
    geneCalls = {}
    f = open(fGeneCalls, 'rU')
    for line in csv.reader(f):
        geneCalls[line[0]] = int(line[1])
    f.close()
    #NOTE createRxnGeneCalls might be the best way to report rH, rU and RL
    #rxnCalls = createRxnGeneCalls(geneCalls, gene2rxn, modelGenes)
    
    rxnsByExpression = classifyRxnsByExpression(geneCalls, gene2rxn, modelGenes)
    exportPickle(rxnsByExpression, 'data/rxnDictTemp.pkl')
