# Supplementary material for: Inferring Metabolic States in Uncharacterized Environments Using Gene-Expression Measurements
Source: PLoS Comput Biol. 2013 Mar 21;9(3):e1002988. doi: 10.1371/journal.pcbi.1002988 (PMC3605102; doi:10.1371/journal.pcbi.1002988)
Supplement: Dataset S2 — EXAMO scripts. Scripts for running the EXAMO software are provided. The user's manual lists the necessary dependencies and explains how to run the scripts and what input and output files are used and generated by each script. (ZIP) [file pcbi.1002988.s002.zip › dataset_S2/examoModules/examo.py]

# Copyright (C) 2012 Sergio Rossell
#
# This script is part of the EXAMO software
# 
# This program is free software: you can redistribute it and/or modify
# it under the terms of the GNU General Public License as published by
# the Free Software Foundation, either version 3 of the License, or
# (at your option) any later version.
# 
# This program is distributed in the hope that it will be useful,
# but WITHOUT ANY WARRANTY; without even the implied warranty of
# MERCHANTABILITY or FITNESS FOR A PARTICULAR PURPOSE.  See the
# GNU General Public License for more details.
# 
# You should have received a copy of the GNU General Public License
# along with this program.  If not, see <http://www.gnu.org/licenses/>
# 

from gurobipy import *
from scipy.sparse import coo_matrix


class CbModel():
    """
    Constraint-based model class
    """
    #{{{
    def __init__(self, S, idSp, idRs, lb, ub, rxns = {}, genes = set(), descrip = ''):
        """
        S should be a sparse coo_matrix
        """
        #{{{2
        self.S = S
        self.idSp = idSp
        self.idRs = idRs
        self.lb = lb
        self.ub = ub
        self.rxns = rxns
        self.descrip = descrip
        self.genes = genes
        self.gene2rxn = {}
        for rxn in self.rxns:
            self.gene2rxn[rxn] = self.rxns[rxn]['genes']
        #}}}2

    def separateFwdRevRxns(self):
        """
        Returns
        modelSep [CbModel instance] reversible reactions separated into 
            fwd and rev
        """
        #{{{
        #from cbModel import CbModel
        #from scipy.sparse import coo_matrix
        from numpy import concatenate
        indRev = [i for i, rxn in enumerate(self.idRs) if (self.lb[i] < 0.) 
                and (self.ub[i] > 0.)]
        indIrrev = [i for i in range(self.S.shape[1]) if i not in indRev]
        # augmenting the stoichiometric matrix
        S = self.S.toarray()
        Srev = -S[:, indRev]
        Saug = concatenate((S, Srev), axis = 1)
        # updating idRs, lb and ub
        idRs = self.idRs + [rxn + '_rev' for i, rxn in enumerate(self.idRs) 
                if i in indRev]
        lb = [0. if val <= 0. else val for val in self.lb] + [0.]*len(indRev)
        ub = self.ub + [abs(val) for i, val in enumerate(self.lb) 
                if i in indRev]
        cbmNew = CbModel(coo_matrix(Saug), self.idSp, idRs, lb, ub,
                descrip = self.descrip + '_fwdAndRevSeparated')
        #species dictionary (unchanged)
        if 'species' in dir(self):
            cbmNew.species = self.species
        #genes set (unchanged)
        if 'genes' in dir(self):
            cbmNew.genes = self.genes
        #reactions dictionary
        if 'rxns' in dir(self):
            rxns = {}
            for rxn in cbmNew.idRs:
                if '_rev' in rxn[-4:]:
                    rxns[rxn] = {}
                    rxns[rxn].update(self.rxns[rxn[:-4]])
                    rxns[rxn]['id'] = rxn
                    rs = rxns[rxn]['reactants']
                    ps = rxns[rxn]['products']
                    rxns[rxn]['reactants'] = ps
                    rxns[rxn]['products'] = rs
                else:
                    rxns[rxn] = self.rxns[rxn]
            cbmNew.rxns = rxns
        return cbmNew 
        #}}}

    def initLp(self, name = 'unnamed'):
        from numpy import array
        self.guro = Model(name)
        #turning off the writing of the gurobi.log file
        self.guro.setParam('OutputFlag', 0) 
        for i, rxn in enumerate(self.idRs):
            exec 'self.%s = self.guro.addVar(lb = %f, ub = %f, vtype = GRB.CONTINUOUS, name = "%s")' % (rxn, self.lb[i], self.ub[i], rxn)
        self.guro.update()
        # adding constraints
        for i, row in enumerate(self.S.toarray()):
            nz = row.nonzero()[0]
            pair = zip(row[nz], array(self.idRs)[nz])
            s = ''
            for p in pair:
                s += '(%s * self.%s) + ' % (p[0], p[1])
            s = s.rstrip(' + ')
            s += ' == %s' % 0.
            exec 'self.guro.addConstr( %s, "%s")' % (s, self.idSp[i])

    def setObjective(self, obj, optSense = 'max'):
        s = ''
        s += 'self.%s' % obj
        if optSense == 'max':
            exec 'self.guro.setObjective(%s, GRB.MAXIMIZE)' % s
        elif optSense == 'min':
            exec 'self.guro.setObjective(%s, GRB.MINIMIZE)' % s
        else:
            print "choose either 'min' or 'max' for optSense"
    
    def solveLp(self):
        self.guro.optimize()
        if self.guro.getAttr('status') == 2:
            self.solObjective = self.guro.objVal
            self.solution = [v.x for v in self.guro.getVars()]
        else:
            self.solObjective = None
            self.solution = []

    def fva(self, rl = []):
        """
        Performs flux variability analysis (FVA)
        """
        if rl == []:
            rl = self.idRs
        fv = []
        fvMax = []
        # maximizing each
        for rxn in rl:
            # reseting the objective
            self.guro.setObjective(0)
            exec 'self.guro.setObjective(self.%s, GRB.MAXIMIZE)' % rxn
            self.guro.optimize()
            fvMax.append(self.guro.objVal)
        # minimizing each
        fvMin = []
        for rxn in rl:
            # reseting the objective
            self.guro.setObjective(0)
            exec 'self.guro.setObjective(self.%s, GRB.MINIMIZE)' % rxn
            self.guro.optimize()
            fvMin.append(self.guro.objVal)
        # getting the lists together
        for i, rxn in enumerate(rl):
            fv.append([rxn, fvMin[i], fvMax[i]])
        return fv

    #}}}


class MetabGeneExpModel(object):
    #{{{
    def __init__(self, idSp, idRs, S, lb, ub, rH, rL, eps = 1):
        """
        idSp [list] strings with the names of species
        idRs [list] strings with the names of reactions
        S [array or coo_matrix] stoichiometry matrix
        lb [list] floats with lower bound values
        ub [list] floats with upper bound values
        rH [list] names of reactions classified as highly expressed
        rL [list] names of reactions classified as lowly expressed
        """
        #{{{2
        self.S = coo_matrix(S)
        self.Srows = [int(i) for i in self.S.row]
        self.Scols = [int(i) for i in self.S.col]
        self.Svals = [float(i) for i in self.S.data]
        self.idSp = idSp
        self.idRs = idRs
        self.lb = lb
        self.lb = lb
        self.ub = ub
        self.eps = eps
        #copying the S for the construction of the lhs
        self.lhsRows = self.Srows[:]
        self.lhsCols = self.Scols[:]
        self.lhsVals = self.Svals[:]
        self.rowNames = self.idSp[:]
        self.colNames = self.idRs[:]
        self.rH = rH
        self.rL = rL
        self.rHrev = [rxn for i, rxn in enumerate(self.idRs) if 
                (self.lb[i] < 0.) and (self.ub[i] > 0.) and (rxn in self.rH)]
        #}}}2

    def rowAndColNames(self):
        """
        Adds names for the integer variables and constraints
        """
        #{{{2
        for rxn in self.rH:
            self.colNames.append('yp_%s' % rxn)
            self.rowNames.append('cp_%s' % rxn)
            if rxn in self.rHrev:
                self.colNames.append('ym_%s' % rxn)
                self.rowNames.append('cm_%s' % rxn)
                #yp + ym <= 1
                self.rowNames.append('cYsum_%s' % rxn)        
        for rxn in self.rL:
            self.colNames.append('y_%s' % rxn)
            self.rowNames.append('cl_%s' % rxn)
            self.rowNames.append('cu_%s' % rxn)
        #}}}2

    def buildLhsMatrix(self): 
        #{{{2
        for rxn in self.rH:
            self.lhsRows.append(self.rowNames.index('cp_%s' % rxn))
            self.lhsCols.append(self.colNames.index('yp_%s' % rxn))
            self.lhsVals.append(self.lb[self.colNames.index(rxn)] - self.eps)   
            self.lhsRows.append(self.rowNames.index('cp_%s' % rxn))
            self.lhsCols.append(self.colNames.index(rxn))
            self.lhsVals.append(1)
            if rxn in self.rHrev: 
                self.lhsRows.append(self.rowNames.index('cm_%s' % rxn))
                self.lhsCols.append(self.colNames.index('ym_%s' % rxn))
                self.lhsVals.append(self.ub[self.colNames.index(rxn)] + self.eps)
                self.lhsRows.append(self.rowNames.index('cm_%s' % rxn))
                self.lhsCols.append(self.colNames.index(rxn))
                self.lhsVals.append(1)
                # yp + ym <= 1
                self.lhsRows.append(self.rowNames.index('cYsum_%s' % rxn))
                self.lhsCols.append(self.colNames.index('yp_%s' % rxn))
                self.lhsVals.append(1)
                self.lhsRows.append(self.rowNames.index('cYsum_%s' % rxn))
                self.lhsCols.append(self.colNames.index('ym_%s' % rxn))
                self.lhsVals.append(1)
        
        for rxn in self.rL:
            self.lhsRows.append(self.rowNames.index('cl_%s' % rxn))
            self.lhsCols.append(self.colNames.index('y_%s' % rxn))
            self.lhsVals.append(self.lb[self.colNames.index(rxn)])
            self.lhsRows.append(self.rowNames.index('cl_%s' % rxn))
            self.lhsCols.append(self.colNames.index(rxn))
            self.lhsVals.append(1)
        
            self.lhsRows.append(self.rowNames.index('cu_%s' % rxn))
            self.lhsCols.append(self.colNames.index('y_%s' % rxn))
            self.lhsVals.append(self.ub[self.colNames.index(rxn)])
            self.lhsRows.append(self.rowNames.index('cu_%s' % rxn))
            self.lhsCols.append(self.colNames.index(rxn))
            self.lhsVals.append(1)
        #}}}2

    def buildRhsAndSenses(self):
        #{{{2
        self.senses = 'E'*len(self.idSp)
        self.rhsRows = []
        self.rhsCols = []
        self.rhsVals = []
        for rxn in self.rH:
            self.rhsRows.append(self.rowNames.index('cp_%s' % rxn))
            self.rhsCols.append(0)
            self.rhsVals.append(self.lb[self.colNames.index(rxn)])
            self.senses += 'G'
            if rxn in self.rHrev: 
                self.rhsRows.append(self.rowNames.index('cm_%s' % rxn))
                self.rhsCols.append(0)
                self.rhsVals.append(self.ub[self.colNames.index(rxn)])
                self.senses += 'L'        
                # yp + ym <= 1
                #NOTE cplex's L is less or equal, not strictly less!
                self.rhsRows.append(self.rowNames.index('cYsum_%s' % rxn))
                self.rhsCols.append(0)
                self.rhsVals.append(1)
                self.senses += 'L'

        for rxn in self.rL:
            self.rhsRows.append(self.rowNames.index('cl_%s' % rxn))
            self.rhsCols.append(0)
            self.rhsVals.append(self.lb[self.colNames.index(rxn)])
            self.senses += 'G'
        
            self.rhsRows.append(self.rowNames.index('cu_%s' % rxn))
            self.rhsCols.append(0)
            self.rhsVals.append(self.ub[self.colNames.index(rxn)])
            self.senses += 'L'
        self.rhs = list(coo_matrix((self.rhsVals, (self.rhsRows, self.
            rhsCols)), shape = (len(self.rowNames), 1)).toarray().flatten())
        #}}}2
    #}}}

class MetabGeneExpModel_gurobi(MetabGeneExpModel):
    """
    Uses gurobi as its milp solver
    """
    #{{{
    def initGurobi(self):
        from numpy import array
        self.guro = Model('imge')
        #turning off the writing of the gurobi.log file
        self.guro.setParam('OutputFlag', 0) 
        # Initializing variables
        for i, rxn in enumerate(self.idRs):
            exec 'self.%s = self.guro.addVar(lb = %f, ub = %f, vtype = GRB.CONTINUOUS, name = "%s")' % (rxn, self.lb[i], self.ub[i], rxn)
        for var in [v for v in self.colNames if v not in self.idRs]:
            exec 'self.%s = self.guro.addVar(vtype = GRB.BINARY, name = "%s")' % (var, var)
        self.guro.update()
        # adding constraints
        lhs = coo_matrix((self.lhsVals, (self.lhsRows, self.lhsCols))).toarray()
        for i, row in enumerate(lhs):
            nz = row.nonzero()[0]
            pair = zip(row[nz], array(self.colNames)[nz])
            s = ''
            for p in pair:
                s += '(%s * self.%s) + ' % (p[0], p[1]) 
            s = s.rstrip(' + ')
            if self.senses[i] == 'E':
                s += ' == %s' % self.rhs[i]
            elif self.senses[i] == 'G':
                s += ' >= %s' % self.rhs[i]
            elif self.senses[i] == 'L':
                s += ' <= %s' % self.rhs[i]
            exec 'self.guro.addConstr( %s, "%s")' % (s, self.rowNames[i])
        #setting the objective
        s = ''
        for name in self.colNames:
            if 'y' in name[:1]:
                s += 'self.%s + ' % name
        s = s.rstrip(' + ')
        exec 'self.guro.setObjective(%s, GRB.MAXIMIZE)' % s

    def solve(self):
        self.rowAndColNames()
        self.buildLhsMatrix()
        self.buildRhsAndSenses()
        self.initGurobi()
        self.guro.optimize()
        self.initialized = 1

    def modulateEnzymeActivityAndDirection(self, rxn):
        """
        """
        #{{{2
        try:
            dummy =  self.initialized
        except AttributeError:
            self.solve()
        # 1. forcing rxn to be inactive reaction
        # The original bounds are saved in self.d before changing them
        self.d = {}
        exec 'self.d["%s.lb"] = self.%s.lb' % (rxn, rxn)
        exec 'self.d["%s.ub"] = self.%s.ub' % (rxn, rxn)
        exec "self.%s.setAttr('lb', 0.)" % rxn
        exec "self.%s.setAttr('ub', 0.)" % rxn
        if rxn in self.rH:
            exec 'self.d["yp_%s.ub"] = self.yp_%s.ub' % (rxn, rxn)
            exec "self.yp_%s.setAttr('ub', 0)" % rxn
            if rxn in self.rHrev:
                exec 'self.d["ym_%s.ub"] = self.ym_%s.ub' % (rxn, rxn)
                exec "self.ym_%s.setAttr('ub', 0)" % rxn
        elif rxn in self.rL:
            exec 'self.d["y_%s.lb"] = self.y_%s.lb' % (rxn, rxn)#saving lb
            exec "self.y_%s.setAttr('lb', 1)" % rxn#changing lb
        else:
            pass# i.e. rxns without binary variables associated to them
        self.guro.update()
        self.guro.optimize()
        status = self.guro.getAttr('status')
        if status == 2:
            scoreZero = int(round(self.guro.objVal))
            solZero = [v.x for v in self.guro.getVars()]
        else:
            scoreZero = -1
            solZero = []
        # restoring the original bounds
        for key in self.d:
            try:
                l = key.split('.')
                exec "self.%s.setAttr('%s', %s)" % (l[0], l[1], self.d[key])
            except AttributeError:
                pass
        self.guro.update()
        del self.d

        # 2. forcing forward direction
        exec 'self.fwd = self.%s.ub' % rxn 
        if self.fwd == 0:#if irreversible in the rev dir
            scoreFwd = 0
            solFwd = []
            del self.fwd
        else:
            self.d = {}
            exec 'self.d["%s.lb"] = self.%s.lb' % (rxn, rxn)
            exec "self.%s.setAttr('lb', self.eps)" % rxn
            if rxn in self.rH:
                exec 'self.d["yp_%s.lb"] = self.yp_%s.lb' % (rxn, rxn)
                exec "self.yp_%s.setAttr('lb', 1)" % rxn
                if rxn in self.rHrev:
                    exec 'self.d["ym_%s.ub"] = self.ym_%s.ub' % (rxn, rxn)
                    exec "self.ym_%s.setAttr('ub', 0)" % rxn
            elif rxn in self.rL:
                    exec 'self.d["y_%s.ub"] = self.y_%s.ub' % (rxn, rxn)
                    exec "self.y_%s.setAttr('ub', 0)" % rxn
        self.guro.update()
        self.guro.optimize()
        status = self.guro.getAttr('status')
        if status == 2:
            scoreFwd = int(round(self.guro.objVal))
            solFwd = [v.x for v in self.guro.getVars()]
        else:
            scoreFwd = -1
            solFwd = []
        # restoring the original bounds
        for key in self.d:
            try:
                l = key.split('.')
                exec "self.%s.setAttr('%s', %s)" % (l[0], l[1], self.d[key])
            except AttributeError:
                pass
        self.guro.update()
        del self.d

        # 3. forcing reverse direction
        # forcing reverse direction
        exec 'self.rev = self.%s.lb' % rxn
        if self.rev == 0:#if irreversible
            scoreRev = 0
            solRev = []
            del self.rev
        else:
            self.d = {}
            exec 'self.d["%s.ub"] = self.%s.ub' % (rxn, rxn)
            exec "self.%s.setAttr('ub', -self.eps)" % rxn
            if rxn in self.rH:
                exec 'self.d["yp_%s.ub"] = self.yp_%s.ub' % (rxn, rxn)
                exec "self.yp_%s.setAttr('ub', 0)" % rxn
                if rxn in self.rHrev:
                    exec 'self.d["ym_%s.lb"] = self.ym_%s.lb' % (rxn, rxn)
                    exec "self.ym_%s.setAttr('lb', 1)" % rxn
            elif rxn in self.rL:
                exec 'self.d["y_%s.ub"] = self.y_%s.ub' % (rxn, rxn)
                exec "self.y_%s.setAttr('ub', 0)" % rxn
            else:
                pass
            self.guro.update()
            self.guro.optimize()
            status = self.guro.getAttr('status')
            if status == 2:
                scoreRev = int(round(self.guro.objVal))
                solRev = [v.x for v in self.guro.getVars()]
            else:
                scoreRev = -1
                solRev = []
            # restoring the original bounds
            for key in self.d:
                try:
                    l = key.split('.')
                    exec "self.%s.setAttr('%s', %s)" % (l[0], l[1], self.d[key])
                except AttributeError:
                    pass
            self.guro.update()
            del self.d
        return scoreZero, scoreFwd, scoreRev, (solZero, solFwd, solRev)
    #}}}2

    def exploreAlternativeOptima(self, idRs):
        """
        """
        self.solve()
        wtSol = int(round(self.guro.objVal))
        scores = []
        imgeSols = {}
        scores.append(['wildType'] + [wtSol, '', ''])
        for rxn in idRs:
            try:
                s = self.modulateEnzymeActivityAndDirection(rxn)
                scores.append([rxn] + list(s)[0:3])
                imgeSols[rxn] = s[3]
            except:
                scores.append([rxn] + [-1]*3)
                imgeSols[rxn] = ([], [], [])
        return scores, imgeSols

    #}}}

class MipSeparateFwdRev(object):
    """
    03 May 2012
    Creates a version of a cbModel in which reversible reactions into their
    fwd and rev components. Integer variables ensure that only one of the
    fwd, rev pair can carry a flux.
    """
    def __init__(self, cbm, mfr = [], eps = 1):
        #{{{2
        self.m0 = cbm
        self.mfr = mfr
        self.eps = eps
        # identify mfr that are reversible
        self.mfrRev = [rxn for i, rxn in enumerate(self.m0.idRs) if 
                (self.m0.lb[i] < 0.) and (self.m0.ub[i] > 0.) and
                (rxn in self.mfr)]
        #NOTE assumes that irreversible rxns have lb = 0 (true in all
        #models I've come across)
        # Modify lb of irreversible mfr
        for rxn in set(self.mfr) - set(self.mfrRev):
            ind = self.m0.idRs.index(rxn)
            self.m0.lb[ind] = self.eps
        # 3. separate reversible rxns into fwd and rev reactions
        self.m = self.m0.separateFwdRevRxns()     
        #copying the S for the construction of the lhs
        self.lhsRows = [int(i) for i in self.m.S.row]   
        self.lhsCols = [int(i) for i in self.m.S.col]   
        self.lhsVals = [float(i) for i in self.m.S.data]
        self.rowNames = self.m.idSp[:]
        self.colNames = self.m.idRs[:]
        #}}}2
    
    def rowAndColNames(self):
        #{{{
        for rxn in self.mfrRev:
            self.rowNames.append('cfl_%s' % rxn)#constraint fwd lb
            self.rowNames.append('cfu_%s' % rxn)#constraint fwd ub
            self.rowNames.append('crl_%s' % rxn)#constraint rev lb
            self.rowNames.append('cru_%s' % rxn)#constraint rev ub
            self.colNames.append('y_%s' % rxn)#integer variable    
        #}}}
    
    def buildLhs(self):
        #{{{
        for rxn in self.mfrRev:
            #fwd lowerbound constrain
            self.lhsRows.append(self.rowNames.index('cfl_%s' % rxn))
            self.lhsCols.append(self.colNames.index(rxn))
            self.lhsVals.append(1)
            self.lhsRows.append(self.rowNames.index('cfl_%s' % rxn))
            self.lhsCols.append(self.colNames.index('y_%s' % rxn))
            self.lhsVals.append(-self.eps)
            #fwd upperbound constrain
            self.lhsRows.append(self.rowNames.index('cfu_%s' % rxn))
            self.lhsCols.append(self.colNames.index(rxn))
            self.lhsVals.append(1)
            self.lhsRows.append(self.rowNames.index('cfu_%s' % rxn))
            self.lhsCols.append(self.colNames.index('y_%s' % rxn))
            self.lhsVals.append(-self.m.ub[self.colNames.index(rxn)])
            #rev lowerbound constrain
            self.lhsRows.append(self.rowNames.index('crl_%s' % rxn))
            self.lhsCols.append(self.colNames.index(rxn + '_rev'))
            self.lhsVals.append(1)
            self.lhsRows.append(self.rowNames.index('crl_%s' % rxn))
            self.lhsCols.append(self.colNames.index('y_%s' % rxn))
            self.lhsVals.append(self.eps)
            #rev upperbound constrain
            self.lhsRows.append(self.rowNames.index('cru_%s' % rxn))
            self.lhsCols.append(self.colNames.index(rxn + '_rev'))
            self.lhsVals.append(1)
            self.lhsRows.append(self.rowNames.index('cru_%s' % rxn))
            self.lhsCols.append(self.colNames.index('y_%s' % rxn))
            self.lhsVals.append(self.m.ub[self.colNames.index(rxn + '_rev')])
        #}}}

    def buildRhsAndSenses(self):
        #{{{
        self.senses = 'E' * len(self.m.idSp)
        self.rhsRows = []
        self.rhsCols = []
        self.rhsVals = []
        for rxn in self.mfrRev:
            #fwd ub
            self.rhsRows.append(self.rowNames.index('cfl_%s' % rxn))
            self.rhsCols.append(0)
            self.rhsVals.append(0)
            self.senses += 'G'
            #fwd lb
            self.rhsRows.append(self.rowNames.index('cfu_%s' % rxn))
            self.rhsCols.append(0)
            self.rhsVals.append(0)
            self.senses += 'L'
            #
            #rev ub
            self.rhsRows.append(self.rowNames.index('crl_%s' % rxn))
            self.rhsCols.append(0)
            self.rhsVals.append(self.eps)
            self.senses += 'G'
            #rev lb
            self.rhsRows.append(self.rowNames.index('cru_%s' % rxn))
            self.rhsCols.append(0)
            self.rhsVals.append(self.m.ub[self.colNames.index(rxn + '_rev')])
            self.senses += 'L'

        self.rhs = list(coo_matrix((self.rhsVals, (self.rhsRows, self.
            rhsCols)), shape = (len(self.rowNames), 1)).toarray().flatten())    
        #}}}

class MipSeparateFwdRev_gurobi(MipSeparateFwdRev):
    def initMipGurobi(self):
        #{{{
        from numpy import array
        self.rowAndColNames()
        self.buildLhs()
        self.buildRhsAndSenses()
        self.guro = Model('minSumFluxes')
        #turning off the writing of the gurobi.log file
        self.guro.setParam('OutputFlag', 0) 
        # adding variables
        for i, rxn in enumerate(self.m.idRs):
            exec 'self.%s = self.guro.addVar(lb = %f, ub = %f, vtype = GRB.CONTINUOUS, name = "%s")' % (rxn, self.m.lb[i], self.m.ub[i], rxn)  
        for var in [v for v in self.colNames if v not in self.m.idRs]:
            exec 'self.%s = self.guro.addVar(lb = 0, ub = 1, vtype = GRB.BINARY, name = "%s")' % (var, var)
        self.guro.update()
        # adding constraints
        lhs = coo_matrix((self.lhsVals, (self.lhsRows, self.lhsCols))).toarray()
        for i, row in enumerate(lhs):
            nz = row.nonzero()[0]
            pair = zip(row[nz], array(self.colNames)[nz])
            s = ''
            for p in pair:
                s += '(%s * self.%s) + ' % (p[0], p[1]) 
            s = s.rstrip(' + ')
            if self.senses[i] == 'E':
                s += ' == %s' % self.rhs[i]
            elif self.senses[i] == 'G':
                s += ' >= %s' % self.rhs[i]
            elif self.senses[i] == 'L':
                s += ' <= %s' % self.rhs[i]
            exec 'self.guro.addConstr( %s, "%s")' % (s, self.rowNames[i])
            #}}}

    def minSumFluxes_gurobi(self):
        #{{{
        # setting the objective
        s = 'self.linobj = LinExpr([1.0] * len(self.m.idRs), ['
        for var in self.guro.getVars():
            if 'y_' not in var.varName[:2]:#excluding binary variables
                s += 'self.%s, ' % var.varName
        s = s.rstrip(', ')
        s += '])'
        exec s
        self.guro.setObjective(self.linobj, 1)#1 for minimize
        self.guro.optimize()
        self.initialized = 1
        #}}}


################################################################################
# FUNCTIONS

######################################## 

def getZeroAndHighFrequencyRxns(scores, imgeSols, idRs, 
        activityThreshold = 1E-10):
    wtScore = scores[0][1]
    numSols = 0
    actDict = {}#counts for active reactions
    inactDict = {}#counts for inactive reactions
    for i, rxn in enumerate(idRs):
        row = scores[i+1][1:4]
        sol = imgeSols[rxn]
        for j, val in enumerate(row):
            if val >= wtScore:#select only max agreement scores
                numSols += 1
                for k, r in enumerate(idRs):
                    if abs(sol[j][k]) > activityThreshold:
                        try:
                            actDict[r] += 1
                        except KeyError:
                            actDict[r] = 1
                    else:
                        try:
                            inactDict[r] += 1
                        except KeyError:
                            inactDict[r] = 1
    
    zfr = set()#zero frequency reactions
    for rxn in inactDict:
        if inactDict[rxn] == numSols:# rxn inactive in all optimal solutions
            zfr.add(rxn)
    
    hfr = set()#high frequency reactions
    for rxn in actDict:
        if actDict[rxn] == numSols:# rxn active in all optimal solutiosn
            hfr.add(rxn)
    return zfr, hfr


def deleteCbmRxns(cbm, rl):
    """
    09 Dec 2011
    Deletes a list of reactions (or a single reaction) in rl from a
    CbModel instance.
    cbm [CbModel instance]
    rl [list or str] reaction(s) to be deleted
    RETURNS
    cbmNew [CbModel instance] model with the reaction(s) in rl deleted
    """
    if type(rl) == str:
        rl = [rl]
    indRs = [i for i, rxn in enumerate(cbm.idRs) if rxn not in rl]
    idRs =  [rxn for i, rxn in enumerate(cbm.idRs) if rxn not in rl]
    S = cbm.S.toarray()[:, indRs]
    actSpInd = [i for i, row in enumerate(S) if sum(abs(row)) > 1E-6]
    S = S[actSpInd]
    idSp = [met for i, met in enumerate(cbm.idSp) if i in actSpInd]
    lb = [val for i, val in enumerate(cbm.lb) if i in indRs]
    ub = [val for i, val in enumerate(cbm.ub) if i in indRs]
    cbmNew = CbModel(coo_matrix(S), idSp, idRs, lb, ub)
    #reactions dictionary
    if 'rxns' in dir(cbm):
        rxns = {}
        for key in cbm.rxns:
            if key in idRs:
                rxns[key] = cbm.rxns[key]
        cbmNew.rxns = rxns
    #species dictionary
    if 'species' in dir(cbm):
        species = {}
        for key in cbm.species:
            if key in idSp:
                species[key] = cbm.species[key]
        cbmNew.species = species
    #model genes
    if 'genes' in dir(cbm):
        import re
        reGenes = re.compile('[a-zA-Z0-9_\-\.]*')
        genes = set()
        for rxn in rxns:
            gl = reGenes.findall(rxns[rxn]['genes'])
            genes.update(gl)
        genes = genes - set(['', 'and', 'or'])
        cbmNew.genes = genes
    return cbmNew

######################################## 
# Minimizing the sum of fluxes

def getNzRxnsGurobi(mg, actThreshold = 1E-10):
    #computing the fluxes for reversible reactions
    revRxns = [i.varName for i in mg.guro.getVars() if '_rev' in i.varName[-4:]]
    revRxnsSols = []
    revRxnsIds = []
    for rxn in revRxns:
        fwd = rxn[:-4]
        exec 'valRev = mg.%s.x' % rxn
        exec 'valFwd = mg.%s.x' % fwd
        revRxnsSols.append(valFwd - valRev)
        revRxnsIds.append(fwd)
    sols = []
    for var in mg.guro.getVars():
        if var.varName[:2] != 'y_':# skip integer variables:
            if var.varName in revRxnsIds:
                sols.append([var.varName, revRxnsSols[revRxnsIds.index(var.varName)]])
            elif '_rev' in var.varName[-4:]:
                pass
            else:
                sols.append([var.varName, var.x])
        else:
            pass
    nzSols = [[i[0], i[1]] for i in sols if abs(i[1]) > actThreshold]

    return [i[0] for i in nzSols], nzSols

def altMinSumJs(m, mfr, eps, actThreshold):
    """
    Explores the space of flux distributions by minimizing the sum of fluxes
    """
    m1 = MipSeparateFwdRev_gurobi(m, mfr, eps)
    m1.initMipGurobi()
    m1.minSumFluxes_gurobi()
    sol0 = getNzRxnsGurobi(m1, actThreshold)
    maxUb = max(m.ub)
    minLb = min(m.lb)
    #check that all solutions are at least 10% below lb or ub
    for row in sol0[1]:
        if (row[1] > 0.9*maxUb) or (row[1] < 0.9*minLb):
            print 'warning: sol0 possible flux bound hit'
            print row

    cand0 = set(sol0[0]) - mfr
    essRxns = set()
    tried = set()
    sols = set()
    rep = []
    while cand0:
        cand1 = set()
        m1.d = {}
        for rxn in cand0:
            exec 'm1.d["%s.lb"] = m1.%s.lb' % (rxn, rxn)#saving lb
            exec 'm1.d["%s.ub"] = m1.%s.ub' % (rxn, rxn)#saving ub
            exec "m1.%s.setAttr('lb', 0.)" % rxn#changing lb
            exec "m1.%s.setAttr('ub', 0.)" % rxn#changing ub
            try:
                exec 'm1.d["%s_rev.lb"] = m1.%s_rev.lb' % (rxn, rxn)#saving lb rev
                exec 'm1.d["%s_rev.ub"] = m1.%s_rev.ub' % (rxn, rxn)#saving ub rev
                exec "m1.%s_rev.setAttr('lb', 0.)" % rxn#changing lb
                exec "m1.%s_rev.setAttr('ub', 0.)" % rxn#changing ub
            except AttributeError:
                pass
            m1.guro.update()
            m1.guro.optimize()
            status = m1.guro.getAttr('status')
            if status != 2:
                essRxns.add(rxn)
            else:
                tried.add(rxn)
                sol = getNzRxnsGurobi(m1)
                #check that all solutions are at least 10% below lb or ub
                for row in sol[1]:
                    if (row[1] > 0.9*maxUb) or (row[1] < 0.9*minLb):
                        print 'warning: sol possible flux bound hit'
                        print row
                sols.update(sol[0])
                cand1.update(sol[0])
            #restoring the original bounds
            for key in m1.d:
                try:
                    l = key.split('.')
                    exec "m1.%s.setAttr('%s', %s)" % (l[0], l[1], m1.d[key])
                except AttributeError:
                    print key
            m1.guro.update()
        cand0 = cand1 - (tried | mfr)
        rep.append([len(cand0), len(tried | mfr), len(essRxns)])
        return sols


################################################################################
# TESTING 
# Testing the MetabGeneExpModel_gurobi class and its methods
if __name__ == '__main__':
    # Example Figure 1 Rossell et al
    Srows = [0, 0, 0, 1, 1, 1, 2, 2, 2, 2, 3, 3, 4, 4, 4, 5, 5, 5, 6, 6, 7, 7, 8, 8]
    Scols = [0, 1, 2, 1, 3, 8, 2, 3, 4,10, 3, 5, 4, 7, 8, 5, 6,11, 4, 6, 6, 7, 9,10]
    Svals = [1,-1,-1, 1,-1, 1, 1,-1,-1, 1, 1,-1, 1, 1,-1, 1,-1,-1,-1, 1, 1,-1, 1,-1]
    idRs = ['r0', 'r1', 'r2', 'r3', 'r4', 'r5', 'r6', 'r7', 'r8', 'r9', 'r10', 'rBio']
    idSp = ['pep', 'ooa', 'acCoa', 'cit', 'mal', 'icit', 'gly', 'succ', 'acAld']
    rH = ['r3', 'r5', 'r6']
    rL = ['r2', 'r7']
    irrev = ['r0', 'r1', 'r2', 'r3', 'r4', 'r6', 'r9', 'r10', 'rBio']
    #creating lb and ub
    #ub = [10.]*len(idRs)
    ub = [cplex.infinity]*len(idRs)
    lb = []
    for i, rxn in enumerate(idRs):
        if rxn in irrev:
            lb.append(0.)
        else:
            #lb.append(-10.)   
            lb.append(-cplex.infinity)   
    S = coo_matrix((Svals, (Srows, Scols)))
    m = MetabGeneExpModel_gurobi(idSp, idRs, S, lb, ub, rH, rL)
    m.solve()
    for v in m.guro.getVars():
        print v.varName, v.x
    print 'Obj: ', m.guro.objVal
    
    solutionsTable = []
    for rxn in idRs:
        solutionsTable.append(m.exploreAltOptima(rxn))
    #printing out scores
    scores =[]
    for i, rxn in enumerate(idRs):
        scores.append([rxn, solutionsTable[i][:3]])
    print scores
