# Supplementary material for: Inferring Metabolic States in Uncharacterized Environments Using Gene-Expression Measurements
Source: PLoS Comput Biol. 2013 Mar 21;9(3):e1002988. doi: 10.1371/journal.pcbi.1002988 (PMC3605102; doi:10.1371/journal.pcbi.1002988)
Supplement: Dataset S2 — EXAMO scripts. Scripts for running the EXAMO software are provided. The user's manual lists the necessary dependencies and explains how to run the scripts and what input and output files are used and generated by each script. (ZIP) [file pcbi.1002988.s002.zip › dataset_S2/examoModules/gurobi.log]

Gurobi 4.6.1 (linux64) logging started Fri Nov 23 21:29:44 2012


Gurobi 4.6.1 (linux64) logging started Fri Nov 23 21:30:45 2012


Gurobi 4.6.1 (linux64) logging started Fri Nov 23 21:31:01 2012


Gurobi 4.6.1 (linux64) logging started Fri Nov 23 21:31:44 2012


Gurobi 4.6.1 (linux64) logging started Fri Nov 23 21:34:36 2012
