# Supplementary material for: Inferring Metabolic States in Uncharacterized Environments Using Gene-Expression Measurements
Source: PLoS Comput Biol. 2013 Mar 21;9(3):e1002988. doi: 10.1371/journal.pcbi.1002988 (PMC3605102; doi:10.1371/journal.pcbi.1002988)
Supplement: Dataset S2 — EXAMO scripts. Scripts for running the EXAMO software are provided. The user's manual lists the necessary dependencies and explains how to run the scripts and what input and output files are used and generated by each script. (ZIP) [file pcbi.1002988.s002.zip › dataset_S2/examoModules/mba.py]

# Copyright (C) 2012 Sergio Rossell
#
# This script is part of the EXAMO software
# 
# This program is free software: you can redistribute it and/or modify
# it under the terms of the GNU General Public License as published by
# the Free Software Foundation, either version 3 of the License, or
# (at your option) any later version.
# 
# This program is distributed in the hope that it will be useful,
# but WITHOUT ANY WARRANTY; without even the implied warranty of
# MERCHANTABILITY or FITNESS FOR A PARTICULAR PURPOSE.  See the
# GNU General Public License for more details.
# 
# You should have received a copy of the GNU General Public License
# along with this program.  If not, see <http://www.gnu.org/licenses/>
# 

"""
MBA implementation
"""
from numpy import array
from gurobipy import *
import random 
import time 
import os

from sys import path; path.append('./modules/')
from utilities import importPickle, exportPickle
from examo import CbModel, deleteCbmRxns


################################################################################
# FUNCTIONS

def findActiveRxns(cbm, thresh, rl = []):
    act = set()
    arrayIdRs = array(cbm.idRs[:])
    cbm.initLp()
    if rl:
        idRs = rl
    else:
        idRs = cbm.idRs[:]
    # maximizing all reactions at once
    # reseting the objective
    cbm.guro.setObjective(0)
    # setting the objective
    s = 'cbm.linobj = LinExpr([1.0] * len(cbm.idRs), ['
    for var in cbm.guro.getVars():
        s += 'cbm.%s, ' % var.varName
    s = s.rstrip(', ')
    s += '])'
    exec s
    cbm.guro.setObjective(cbm.linobj, -1)#1 for maximize
    cbm.guro.optimize()
    sol = abs(array([v.x for v in cbm.guro.getVars()]))
    indices = (sol > thresh).nonzero()[0]
    act.update(arrayIdRs[indices])
    idRs = list(set(idRs) - act)
    # maximizing
    for rxn in idRs:
        if rxn not in act:
            # reseting the objective
            cbm.guro.setObjective(0)
            exec 'cbm.guro.setObjective(cbm.%s, GRB.MAXIMIZE)' % rxn
            cbm.guro.optimize()
            sol = abs(array([v.x for v in cbm.guro.getVars()]))
            indices = (sol > thresh).nonzero()[0]
            act.update(arrayIdRs[indices])
    idRs = list(set(idRs) - act)
    # minimizing
    for rxn in idRs:
        if rxn not in act:
            # reseting the objective
            cbm.guro.setObjective(0)
            exec 'cbm.guro.setObjective(cbm.%s, GRB.MINIMIZE)' % rxn
            cbm.guro.optimize()
            sol = abs(array([v.x for v in cbm.guro.getVars()]))
            indices = (sol > thresh).nonzero()[0]
            act.update(arrayIdRs[indices])
    return act

def pruneRxn(cbm, cH, rxn, thresh):
    m0 = deleteCbmRxns(cbm, rxn)
    #NOTE the threshold for is set a bit higher for cH rxns
    act = findActiveRxns(m0, thresh, cH)
    if len(cH - act) != 0:#not all cH rxns are active
        #print len(cH - act)
        return cbm
    else:
        act.update(findActiveRxns(m0, thresh))
        inact = set(m0.idRs) - act
        inact.add(rxn)
        m1 = deleteCbmRxns(m0, inact)
        return m1


def iterativePrunning(m, cH, thresh = 1E-10, prunableRxns = set()):
    """
    solver can be 'cplex', 'glpk' or 'gurobi'
    """
    if prunableRxns:
        prunableRxns = list(set(prunableRxns) - cH)
    else:
        prunableRxns = list(set(m.idRs) - cH)
    semilla = int((time.time() * 1E6) * os.getpid())
    random.seed(semilla)
    random.shuffle(prunableRxns)
    prunableRxns = set(prunableRxns)
    while prunableRxns:
        rxn = prunableRxns.pop()
        try:
            mTemp = pruneRxn(mTemp, cH, rxn, thresh)
            prunableRxns = prunableRxns & set(mTemp.idRs)
        except NameError:
            mTemp = pruneRxn(m, cH, rxn, thresh)
            prunableRxns = prunableRxns & set(mTemp.idRs)
        #print os.getpid(), len(prunableRxns)
    return mTemp.idRs

if __name__ == '__main__':
    ########################################
    # INPUTS
    
    md = importPickle('../data/iMM904_blkRxnsDeleted_dict.pkl')
    rH = importPickle('../data/rxnsClassifiedByExprssion_eth_15_85.pkl')['rH']
    fOutMbaCandRxns = '../data/mbaCandRxns/mbaCandRxns_%s.pkl'

    activityThreshold = 1E-10
    descrip = 'eth_15_85'
    ########################################
    # STATEMENTS
    m = CbModel(md['S'], md['idSp'], md['idRs'], md['lb'], md['ub'], md['rxns'],
        md['genes'])
    #act = findActiveRxns(m, activityThreshold, m.idRs)
    #mT = pruneRxn(m, rH, 'R_PFK', activityThreshold)
    #iterativePrunning(m, rH, activityThreshold)
    
    numProc = 2
    numRep = 2
    # making sure that all rH reactions are active to begin with
    act = findActiveRxns(m, 1E-10, rH)
    cH = rH & act
    cH.add('R_biomass_published')
    print '%i processes and %i repetitions' % (numProc, numRep)
    for i in range(numProc):
        pid = os.fork()
        if pid == 0:
            for j in range(numRep):
                locTime = time.localtime()
                pid = os.getpid()
                timeStr = '%i%02i%02i%02i%02i%02i' % locTime[:6]
                tag = '%s_%s_%s' % (descrip, pid, timeStr)
                cr = iterativePrunning(m, cH, activityThreshold, m.idRs[:10])
                exportPickle(cr, fOutMbaCandRxns % tag)
            os._exit(0)
