# Supplementary material for: Inferring Metabolic States in Uncharacterized Environments Using Gene-Expression Measurements
Source: PLoS Comput Biol. 2013 Mar 21;9(3):e1002988. doi: 10.1371/journal.pcbi.1002988 (PMC3605102; doi:10.1371/journal.pcbi.1002988)
Supplement: Dataset S2 — EXAMO scripts. Scripts for running the EXAMO software are provided. The user's manual lists the necessary dependencies and explains how to run the scripts and what input and output files are used and generated by each script. (ZIP) [file pcbi.1002988.s002.zip › dataset_S2/examoModules/utilities.py]

# Copyright (C) 2012 Sergio Rossell
#
# This script is part of the EXAMO software
# 
# This program is free software: you can redistribute it and/or modify
# it under the terms of the GNU General Public License as published by
# the Free Software Foundation, either version 3 of the License, or
# (at your option) any later version.
# 
# This program is distributed in the hope that it will be useful,
# but WITHOUT ANY WARRANTY; without even the implied warranty of
# MERCHANTABILITY or FITNESS FOR A PARTICULAR PURPOSE.  See the
# GNU General Public License for more details.
# 
# You should have received a copy of the GNU General Public License
# along with this program.  If not, see <http://www.gnu.org/licenses/>
# 
"""
"""

########################################
# UTILITY FUNCTIONS

def importPickle(fileName, mode = 'rb'):
    """
    Imports a pickle object. By default it reads as binary (rb). Setting
    mode allows other ways of opening the file (e.g. mode = 'r')
    """
    import pickle
    f = open(fileName, mode)
    return pickle.load(f)

def exportPickle(obj, fileName, mode = 'wb', protocol = -1):
    """
    Exports an object as a pickle file. By default it writes as binary (wb).
    Setting mode allows other ways of opening the file (e.g. mode = 'w')
    """
    import pickle
    f = open(fileName, mode)
    pickle.dump(obj, f, protocol = -1)
    f.close()
