# Supplementary material for: Inferring Metabolic States in Uncharacterized Environments Using Gene-Expression Measurements
Source: PLoS Comput Biol. 2013 Mar 21;9(3):e1002988. doi: 10.1371/journal.pcbi.1002988 (PMC3605102; doi:10.1371/journal.pcbi.1002988)
Supplement: Table S2 — Boolean gene-to-reaction mapping. The genome-scale constraint-based model of yeast metabolism by Mo et al [30] includes a detailed Boolean gene-to-reaction mapping, which is provided here as a list of reaction names with their associated reaction identifies (id) and their associated genes. (XLSX) [file pcbi.1002988.s005.xlsx]

## Sheet: tableS1_gene_to_rxn_mapping.csv
Reaction	Id	Associated genes
R_Endo_1_3_beta_glucan_glucohydrase	R_13BGH	YGR282C
R_Exo_1_3_beta_glucan_glucohydrase	R_13BGHe	( YOR190W or YDR261C or YLR300W )
R_1_3_beta_glucan_synthase	R_13GS	( ( ( YCR034W and YGR032W ) and YLR343W ) or ( ( YCR034W and YGR032W ) and YMR215W ) or ( ( YCR034W and YMR306W ) and YMR215W ) or ( ( YCR034W and YLR342W ) and YOL132W ) or ( ( YCR034W and YMR306W ) and YOL132W ) or ( ( YCR034W and YGR032W ) and YOL030W ) or ( ( YCR034W and YLR342W ) and YOL030W ) or ( ( YCR034W and YMR306W ) and YOL030W ) or ( ( YCR034W and YLR342W ) and YLR343W ) or ( ( YCR034…
R_2_Dehydro_3_deoxy_D_arabino_heptonate7_phohsphate_mitochondrial_transport_via_diffusion	R_2DDA7Ptm
R_2_Dehydropantoate_mitochondrial_transport	R_2DHPtm
R_2_HydroxybutyrateNAD_oxidoreductase	R_2HBO
R_2_hydroxybutyrate_cotransport_with_proton	R_2HBt2
R_2_hexaprenyl_3_methyl_5_hydroxy_6_methoxy_1_4_benzoquinone_methyltransferase__mitochondrial	R_2HMHMBQMTm	( YOL096C and YDR204W and YML110C and YGR255C and YOR125C and YGL119W and YLR201C )
R_2_Hexaprenyl_6_methoxyphenol_monooxygenase__mitochondrial	R_2HP6MPMOm	( YOL096C and YDR204W and YML110C and YGR255C and YOR125C and YGL119W and YLR201C )
R_2_hexaprenyl_6_methoxy_1_4_benzoquinone_methyltransferase__mitochondrial	R_2HPMBQMTm	( YOL096C and YDR204W and YML110C and YGR255C and YOR125C and YGL119W and YLR201C )
R_2_hexaprenyl_3_methyl_6_methoxy_1_4_benzoquinone_monooxygenase__mitochondrial	R_2HPMMBQMOm	( YOL096C and YDR204W and YML110C and YGR255C and YOR125C and YGL119W and YLR201C )
R_2_methylbutyl_transport__extracellular_	R_2MBACt
R_2_Methylbutanal_transport__extracellular_	R_2MBALDt
R_2_Methylbutanal_transport__mitochondrial_	R_2MBALDtm
R_2_methyl_1_butanol_transport__extracellular_	R_2MBTOHt
R_2_methyl_1_butanol_transport__mitochondrial_	R_2MBTOHtm
R_2_methylpropanal_transport__extracellular_	R_2MPPALt
R_2_methylpropanal_transport__mitochondrial_	R_2MPPALtm
R_2obut_transporter__mitochondrial_	R_2OBUTtm
R_2_oxoadipate_transport_out_of_mitochondria_via_diffusion	R_2OXOADPtim
R_2_phenylethanol_reversible_transport	R_2PHETOHt
R_2_phenylethanol_reversible_transport__mitochondrial	R_2PHETOHtm
R_3__4_hydroxyphenyl__lactate_formation	R_34HPLFM
R_3__4_hydroxyphenyl_pyruvate_mitochondrial_transport_via_proton_symport	R_34HPPt2m
R_2_Isopropylmalate_transport__diffusion	R_3C3HMPt
R_2_Isopropylmalate_transport__diffusion__mitochondrial	R_3C3HMPtm
R_S_adenosyl_L_methionine3_hexaprenyl_4_5_dihydroxylate_O_methyltransferase__mitochondrial	R_3DH5HPBMTm	( YOL096C and YDR204W and YML110C and YGR255C and YOR125C and YGL119W and YLR201C )
R_3_Hexaprenyl_4_5_dihydroxybenzoate_transport__mitochondrial	R_3DH5HPBtm
R_3_hydroxyanthranilate_3_4_dioxygenase	R_3HAO	YJR025C
R_3_Hexaprenyl_4_hydroxy_5_methoxybenzoate_decarboxylase__mitochondrial	R_3HPH5MBDCm
R_3_methylbutanal_transport__extracellular_	R_3MBALDt
R_3_methylbutanal_transport__mitochondrial_	R_3MBALDtm
R_3_Methyl_2_oxobutanoate_decarboxylase	R_3MOBDC	( YLR134W or YLR044C or ( YGR087C and YGR087C ) )
R_3_methyl_2_oxobutanoate_transport__diffusion__mitochondrial	R_3MOBtm
R_3_Methyl_2_oxopentanoate_decarboxylase	R_3MOPDC	( YLR044C or YDL080C or YLR134W or YGR087C or YDR380W )
R_3mop_reversible_trasport	R_3MOPt
R_3_Methyl_2_oxopentanoate_transport__diffusion__mitochondrial	R_3MOPtm
R_3_Hexaprenyl_4_5_dihydroxybenzoate_hydroxylase__mitochondrial	R_3OPHB5Hm
R_3_Octaprenyl_4_hydroxybenzoate_mitochondrial_transport	R_3OPHB_5tm
R_4_Aminobenzoate_mitochondrial_transport_via_diffusion	R_4ABZt
R_4_Aminobenzoate_mitochondrial_transport_via_diffusion	R_4ABZtm
R_4_hydroxybenzoyl_CoA_formation	R_4HBZCOAFm
R_4_hydroxybenzoate_formation	R_4HBZFm
R_4_Hydroxybenzoate_mitochondrial_transport	R_4HBZtm
R_L_4_hydroxyglutamate_semialdehyde_dehydrogenase__mitochondrial	R_4HGLSDm	YHR037W
R_4_Methyl_2_oxopentanoate_decarboxylase	R_4MOPDC	( YDL080C or YDR380W )
R_5_Aminolevulinate_transport_in_via_proton_symport	R_5AOPt2	YDL210W
R_5_Aminolevulinate_mitochondrial_transport	R_5AOPtm
R_6_phospho_D_glucono_1_5_lactone_endoplasmic_reticular_transport_via_diffusion	R_6PGLter
R_4_acetamidobutyrate_deacetylase	R_AABTN
R_L_aminoadipate_semialdehyde_dehydrogenase__NADPH_	R_AASAD1	( YBR115C and YGL154C )
R_L_aminoadipate_semialdehyde_dehydrogenase__NADH_	R_AASAD2	( YBR115C and YGL154C )
R_2_aminoadipate_transaminase	R_AATA
R_4_aminobutyrate_transaminase	R_ABTA	YGR019W
R_L_arabinitol_transport_via_passive_diffusion	R_ABTt
R_4_aminobutyrate_reversible_transport_in_via_proton_symport	R_ABUTt2r	( YOR348C or YDL210W )
R_acetyl_CoA_C_acetyltransferase	R_ACACT1	YPL028W
R_acetyl_CoA_C_acetyltransferase__mitochondrial	R_ACACT1m	YPL028W
R_Acetaldehyde_condensation	R_ACALDCD	( YLR044C or YGR087C or YLR134W )
R_acetaldehyde_reversible_transport	R_ACALDt
R_acetaldehyde_mitochondrial_diffusion	R_ACALDtm
R_acetyl_CoA_carboxylase__reversible_reaction	R_ACCOACr	YNR016C
R_acetic_ester_transport__extracellular_	R_ACESt
R_N_acetylglucosamine_6_phosphate_synthase	R_ACGAM6PS	YFL017C
R_phosphoacetylglucosamine_mutase	R_ACGAMPM	YEL058W
R_acetylglutamate_kinase__mitochondrial	R_ACGKm	YER069W
R_2_aceto_2_hydroxybutanoate_synthase__mitochondrial	R_ACHBSm	( YCL009C and YMR108W )
R_Isoamyl_acetate_hydrolyzing_esterase	R_ACHLE1	YOR126C
R_Isobutyl_acetate_hydrolyzing_esterase	R_ACHLE2	YOR126C
R_Ethyl_acetate_hydrolyzing_esterase	R_ACHLE3	YOR126C
R_acetolactate_synthase__mitochondrial	R_ACLSm	( YCL009C and YMR108W )
R_acetyl_CoA_hydrolase__mitochondrial__irreversible_	R_ACOAHim	YBL015W
R_aconitase	R_ACONT	YLR304C
R_aconitase__mitochondrial	R_ACONT3m	YPR002W
R_Aconitate_hydratase	R_ACONTm	( YLR304C or YJL200C )
R_acteylornithine_transaminase__irreversible__mitochondrial	R_ACOTAim	YOL140W
R_acid_phosphatase__extracellular__secreted_	R_ACP1e	( YBR093C or YAR071W )
R_acyl_carrier_protein_synthase__mitochondrial	R_ACPSm	YPL148C
R_O_acetylcarnintine_transport_into_mitochondria_via_diffusion	R_ACRNtm
R_acetyl_CoA_synthetase	R_ACS	YLR153C
R_acetyl_CoA_synthetase	R_ACSm	YAL054C
R_acetate_reversible_transport_via_proton_symport	R_ACt2r	YCR032W
R_acetate_transport__mitochondrial	R_ACtm
R_acetate_transporter	R_ACtr	YCR010C
R_Adenosine_deaminase	R_ADA	YNL141W
R_4_aminobenzoate_synthase	R_ADCL	YMR289W
R_4_amino_4_deoxychorismate_synthase	R_ADCS	YNR033W
R_adenine_deaminase	R_ADD	YNL141W
R_adenine_transport_in_via_proton_symport	R_ADEt2	( YER056C or YER060W or YER060W-A or YGL186C )
R_acyldihydroxyacetonephosphate_reductase__yeast_specific	R_ADHAPR_SC	YIL124W
R_adenylate_kinase	R_ADK1	YDR226W
R_adenylate_kinase__mitochondrial	R_ADK1m	YER170W
R_adentylate_kinase__GTP_	R_ADK3	YDR226W
R_adentylate_kinase__GTP_	R_ADK3m	YER170W
R_adentylate_kinase__ITP_	R_ADK4	YDR226W
R_adenosylmethionine_decarboxylase	R_ADMDC	YOL052C
R_adenylate_cyclase	R_ADNCYC	YJL005W
R_adenosine_kinase	R_ADNK1	YJR105W
R_adenosine_hydrolase	R_ADNUC	YDR400W
R_adenosine_transport_in_via_proton_symport	R_ADNt2	YAL022C
R_adenine_phosphoribosyltransferase	R_ADPT	( YML022W or YDR441C )
R_adenylyl_sulfate_kinase	R_ADSK	YKL001C
R_adenylsuccinate_lyase	R_ADSL1r	YLR359W
R_adenylosuccinate_lyase	R_ADSL2r	YLR359W
R_adenylosuccinate_synthase	R_ADSS	YNL220W
R_1_Acyl_glycerol_3_phosphate_acyltransferase__yeast_specific	R_AGAT_SC	YDL052C
R_N_acetyl_g_glutamyl_phosphate_reductase__irreversible__mitochondrial	R_AGPRim	YER069W
R_Alanine_glyoxylate_aminotransferase__irreversible_	R_AGTi	YFL030W
R_S_adenosyl_L_homocysteine_reversible_transport__mitochondrial	R_AHCYStm
R_adenosylhomocysteinase	R_AHCi	YER043C
R_4_amino_5_hydroxymethyl_2_methylpyrimidine_synthetase	R_AHMMPS
R_O_acetylhomoserine__thiol__lyase	R_AHSERL2	YLR303W
R_phosphoribosylaminoimidazolecarboxamide_formyltransferase	R_AICART	( YLR028C or YMR120C )
R_phosphoribosylaminoimidazole_carboxylase	R_AIRCr	YOR128C
R_oxoglutarate_dehydrogenase__lipoamide_	R_AKGDam	( YIL125W and YDR148C and YFL018C )
R_oxoglutarate_dehydrogenase__dihydrolipoamide_S_succinyltransferase_	R_AKGDbm	( YIL125W and YDR148C and YFL018C )
R_alpha_ketoglutaratemalate_transporter	R_AKGMAL
R_2_oxoglutarate_reversible_transport_via_symport	R_AKGt2r
R_alkaline_phosphatase__Dihydroneopterin_	R_AKP1	YDR481C
R_5_aminolevulinate_synthase	R_ALASm	YDR232W
R_L_alanine_transaminase	R_ALATA_L	YDR111C
R_L_alanine_transaminase__mitochondrial	R_ALATA_Lm	YLR089C
R_L_alanine_reversible_transport_via_proton_symport	R_ALAt2r	( YKR039W or YPL265W or YCL025C or YOL020W or YOR348C )
R_Alanine_transport_from_mitochondia_to_cytoplasm	R_ALAtmi
R_aldehyde_dehydrogenase__2_methylbutanol__NAD_	R_ALCD22xi	( YBR145W or YMR303C or YDL168W or YGL256W or YOL086C )
R_aldehyde_dehydrogenase__2_methylbutanol__NAD___mitochondrial	R_ALCD22xim	YMR083W
R_aldehyde_dehydrogenase__2_methylbutanol__NADP_	R_ALCD22yi	( YDR368W or YMR318C or YBR036C )
R_aldehyde_dehydrogenase__isobutyl_alcohol__NAD_	R_ALCD23xi	( YGL256W or YBR145W or YDL168W or YOL086C or YMR303C )
R_aldehyde_dehydrogenase__isobutyl_alcohol__NAD___mitochondrial	R_ALCD23xim	YMR083W
R_aldehyde_dehydrogenase__isobutyl_alcohol__NADP_	R_ALCD23yi	( YBR036C or YMR318C )
R_aldehyde_dehydrogenase__isoamyl_alcohol__NAD_	R_ALCD24xi	( YDL168W or YGL256W or YMR303C or YOL086C or YBR145W )
R_aldehyde_dehydrogenase__isoamyl_alcohol__NAD___mitochondrial	R_ALCD24xim	YMR083W
R_aldehyde_dehydrogenase__isoamyl_alcohol__NADP_	R_ALCD24yi	( YMR318C or YBR036C )
R_aldehyde_dehydrogenase__2_phenylethanol__NAD_	R_ALCD25xi	( YGL256W or YMR303C or YDL168W or YOL086C or YBR145W )
R_aldehyde_dehydrogenase__2_phenylethanol__NAD___mitochondrial	R_ALCD25xim	YMR083W
R_aldehyde_dehydrogenase__2_phenylethanol__NADP_	R_ALCD25yi	( YMR318C or YBR036C )
R_aldehyde_dehydrogenase__tryptophol__NAD_	R_ALCD26xi	( YGL256W or YDL168W or YMR303C or YBR145W or YOL086C )
R_aldehyde_dehydrogenase__tryptophol__NAD___mitochondrial	R_ALCD26xim	YMR083W
R_alcohol_dehydrogenase__forward_rxn__ethanol___acetaldehyde_	R_ALCD2if	YMR303C
R_alcohol_dehydrogenase__reverse_rxn__acetaldehyde___ethanol_	R_ALCD2ir	( YOL086C or YGL256W or YBR145W )
R_alcohol_dehydrogenase__reverse_rxn__acetaldehyde___ethanol___mitochondrial	R_ALCD2irm	YMR083W
R_alcohol_dehydrogenase__ethanol_	R_ALCD2x	YDL168W
R_aldehyde_dehydrogenase__3_aminopropanal__NAD_	R_ALDD22x	( YMR170C or YMR169C )
R_aldehyde_dehydrogenase__acetylaldehyde__NAD___mitochondrial	R_ALDD2xm	YOR374W
R_aldehyde_dehydrogenase__acetaldehyde__NADP_	R_ALDD2y	YPL061W
R_aldehyde_dehydrogenase__acetylaldehyde__NADP___mitochondrial	R_ALDD2ym	( YER073W or YOR374W )
R_Allantoate_amidinohydrolase__reversible	R_ALLTAHr	YIR029W
R_allantoinase__reversible_reaction	R_ALLTNr	YIR027C
R_allantoin_irreversible_uniport	R_ALLTNti	YIR028W
R_allantoate_irreversible_uniport	R_ALLTTti	YJR152W
R_allophanate_hydrolase	R_ALPHNH	YBR208C
R_S_adenosyl_L_methionine_transport_in_via_proton_symport	R_AMETt2	YPL274W
R_S_Adenosyl_L_methionine_reversible_transport__mitochondrial	R_AMETtm	YNL003C
R_Adenosine_monophosphate_deaminase	R_AMPDA	YML035C
R_AMP_nucleosidase	R_AMPN	( YML035C or YBR284W or YJL070C )
R_anthranilate_phosphoribosyltransferase	R_ANPRT	YDR354W
R_anthranilate_synthase	R_ANS	( YER090W and YKL211C )
R_Ap4A_hydrolase__reversible	R_AP4AHr	YDR305C
R_N_acetylputrescine_oxygen_oxireductase__deaminating_	R_APRTO2
R_arabinose_reductase	R_ARABR	YHR104W
R_L_arabinoase_extracellular_transport	R_ARAB_Lt
R_arginase	R_ARGN	YPL111W
R_argininosuccinate_lyase	R_ARGSL	YHR018C
R_argininosuccinate_synthase__reversible	R_ARGSSr	YOL058W
R_L_arganine_reversible_transport_via_proton_symport	R_ARGt2r	( YKR039W or YEL063C or YNL270C )
R_aspartate_semialdehyde_dehydrogenase__irreversible	R_ASADi	YDR158W
R_L_asparaginase	R_ASNN	YDR321W
R_L_asparaginase__extracellular	R_ASNNe	( YLR160C or YLR158C or YLR157C or YLR155C )
R_asparagine_synthase__glutamine_hydrolysing_	R_ASNS1	( YML096W or YGR124W or YPR145W )
R_L_asparagine_reversible_transport_via_proton_symport	R_ASNt2r	( YKR039W or YCL025C or YDR508C or YPL265W )
R_L_asparagine_transport_in_via_proton_antiport__vacuolar_	R_ASNt6	YJR001W
R_L_asparagine_transport_out_via_proton_symport__vacuolar	R_ASNt7	( YKL146W or YNL101W )
R_aspartate_carbamoyltransferase	R_ASPCT	YJL130C
R_Aspartate_glutamate_transporter	R_ASPGLU2m	YPR021C
R_aspartate_kinase__irreversible	R_ASPKi	YER052C
R_aspartate_transaminase	R_ASPTA	YLR027C
R_aspartate_transaminase	R_ASPTAm	YKL106W
R_aspartate_mitochondrial_transport_via_proton_symport	R_ASPt2m
R_aspartate_nuclear_transport_via_proton_symport	R_ASPt2n
R_L_aspartate_reversible_transport_via_proton_symport	R_ASPt2r	( YFL055W or YKR039W or YPL265W )
R_L_aspartate_nuclear_transport_via_diffusion	R_ASPt5n
R_ATP_adenylyltransferase	R_ATPATF1	YDR530C
R_ATP_diphosphohydrolase	R_ATPH1	YER005W
R_ATP_maintenance_requirement	R_ATPM
R_ATP_phosphoribosyltransferase	R_ATPPRT	YER055C
R_ATPase__cytosolic	R_ATPS	( ( YCR024C-A and YEL017C-A and YGL008C ) or ( YCR024C-A and YEL017C-A and YPL036W ) )
R_ATP_synthase__mitochondrial	R_ATPS3m	( ( Q0080 and Q0085 and Q0130 and YBL099W and YBR039W and YDL004W and YDL181W and YDR298C and YDR377W and YJR121W and YKL016C and YLR295C and YML081C-A and YPL078C and YPL271W ) or ( Q0080 and Q0085 and Q0130 and YBL099W and YBR039W and YDL004W and YDL181W and YDR298C and YDR322C-A and YDR377W and YJR121W and YKL016C and YLR295C and YML081C-A and YOL077W-A and YPL078C and YPL271W and YPR020W ) )
R_ADPATP_transporter__mitochondrial	R_ATPtm_H	( YBR085W or YBL030C or YMR056C )
R_3__5__bisphosphate_nucleotidase	R_BPNT	YOL064C
R__R_R__butanediol_dehydrogenase	R_BTDD_RR	YAL060W
R__R_R__butanediol_transport	R_BTDt_RR
R_C_14_sterol_reductase	R_C14STR	YNL280C
R_C_22_sterol_desaturase__NADP_	R_C22STDS	( YMR015C and YHR042W )
R_C_22_sterol_desaturase__NAD_	R_C22STDSx	( ( YIL043C and YNL111C and YMR015C ) or ( YNL111C and YMR015C and YKL150W ) )
R_C_s24_sterol_reductase__endoplamic_reticular	R_C24STRer	YGL012W
R_C_3_sterol_dehydrogenase__4_methylzymosterol_	R_C3STDH1	YGL001C
R_C_3_sterol_dehydrogenase__zymosterol_	R_C3STDH2	YGL001C
R_C_3_sterol_keto_reductase__4_methylzymosterol_	R_C3STKR1	YLR100W
R_C_3_sterol_keto_reductase__zymosterol_	R_C3STKR2	YLR100W
R_C_4_sterol_methyl_oxidase__4_4_dimethylzymosterol_	R_C4STMO1	YGR060W
R_C_4_sterol_methyl_oxidase__4_methylzymosterol_	R_C4STMO2	YGR060W
R_C_5_sterol_desaturase	R_C5STDS	YLR056W
R_C_8_sterol_isomerase	R_C8STI	YMR202W
R_catalase	R_CAT	YGR088W
R_carbamoyl_phosphate_synthase__glutamine_hydrolysing_	R_CBPS	( ( YJR109C and YOR303W ) or YJL130C )
R_alkaline_ceramidase__ceramide_1___endoplasmic_reticulum	R_CERASE124er	YPL087W
R_alkaline_ceramidase__ceramide_1___endoplasmic_reticulum	R_CERASE126er	YPL087W
R_alkaline_ceramidase__ceramide_2___endoplasmic_reticulum	R_CERASE224er	( YPL087W or YBR183W )
R_alkaline_ceramidase__ceramide_2___endoplasmic_reticulum	R_CERASE226er	( YPL087W or YBR183W )
R_Ceramide_1_synthase__24C___endoplasmic_reticular	R_CERS124er	( YHL003C or YKL008C or YPL087W )
R_Ceramide_1_synthase__26C___endoplasmic_reticular	R_CERS126er	( YHL003C or YKL008C or YPL087W )
R_Ceramide_2_synthase__24C___endoplasmic_reticular	R_CERS224er	( YHL003C or YKL008C or YBR183W )
R_Ceramide_2_synthase__26C___endoplasmic_reticular	R_CERS226er	( YHL003C or YKL008C or YBR183W )
R_choline_phosphate_cytididyltransferase	R_CHLPCTD	YGR202C
R_cholestenol_delta_isomerase__lumped_reaction	R_CHLSTI
R_choline_transport_via_proton_symport	R_CHLt2	YGL077C
R_Choline_kinase	R_CHOLK	YLR133W
R_chorismate_mutase	R_CHORM	YPR060C
R_chorismate_synthase	R_CHORS	YGL148W
R_Chorismate_pyruvate_lyase	R_CHRPL
R_chitin_synthase	R_CHTNS	( YNL192W or YBR038W or YBR023C )
R_citrate_reversible_transport_via_symport	R_CITt2r
R_citrate_transport__mitochondrial	R_CITtam	YBR291C
R_citrate_transport__mitochondrial	R_CITtbm	YBR291C
R_citrate_transport__mitochondrial	R_CITtcm	YBR291C
R_CMP_nucleosidase	R_CMPN
R_CO2_transporter_via_diffusion	R_CO2t
R_CO2_transport__diffusion___mitochondrial	R_CO2tm
R_CO2_nuclear_transport_via_diffusion	R_CO2tn
R_CO2_vacuolar_transport	R_CO2tv
R_CoA_transporter__mitochondrial___irreversible	R_COAtim	YHR002W
R_p_coumaroyl_CoA_formation	R_COUCOAFm
R_coproporphyrinogen_oxidase__O2_required_	R_CPPPGO	YDR044W
R_carnithine_acetylcarnithine_carrier__mitochondrial	R_CRNCARtm	YOR100C
R_L_carnitine_transport_out_of_mitochondria_via_diffusion	R_CRNtim
R_carnitine_O_aceyltransferase__mitochondrial	R_CSNATm	YML042W
R_carnitine_O_acetyltransferase	R_CSNATr	( YAR035W or YER024W )
R_Cytosine_deaminase	R_CSND	YPR062W
R_cytosine_transport_in_via_proton_symport	R_CSNt2	( YER056C or YER060W or YER060W-A or YGL186C )
R_citrate_synthase	R_CSm	( YNR001C or YPR001W )
R_CTP_synthase__NH3_	R_CTPS1	( YBL039C or YJR103W )
R_CTP_synthase__glutamine_	R_CTPS2	( YBL039C or YJR103W )
R_CTPCMP_antiport	R_CTPtm	YBR192W
R_cytochrome_c_oxidase__mitochondrial	R_CYOOm	( ( ( Q0045 and Q0250 and Q0275 and YDL067C and YGL187C and YGL191W and YHR051W and YLR038C and YLR395C and YMR256C and YNL052W ) and YEL039C ) or ( ( Q0045 and Q0250 and Q0275 and YDL067C and YGL187C and YGL191W and YHR051W and YLR038C and YLR395C and YMR256C and YNL052W ) and YJR048W ) or ( ( Q0045 and Q0250 and Q0275 and YDL067C and YGL187C and YGL191W and YHR051W and YIL111W and YLR038C and Y…
R_ubiquinol_6_cytochrome_c_reductase	R_CYOR_u6m	( ( ( Q0105 and YBL045C and YDR529C and YEL024W and YFR033C and YGR183C and YHR001W-A and YJL166W and YOR065W and YPR191W ) and YEL039C ) or ( ( Q0105 and YBL045C and YDR529C and YEL024W and YFR033C and YGR183C and YHR001W-A and YJL166W and YOR065W and YPR191W ) and YJR048W ) )
R_cysteine_synthase	R_CYSS	YGR012W
R_cystathionine_g_lyase	R_CYSTGL	YAL012W
R_cystathionine_b_lyase	R_CYSTL	YFR055W
R_cystathionine_beta_synthase	R_CYSTS	YGR155W
R_L_cysteine_reversible_transport_via_proton_symport	R_CYSt2r	( YKR039W or YDR508C or YBR068C or YDR046C or YBR069C or YOL020W )
R_cytidine_deaminase	R_CYTD	YLR245C
R_cytidine_kinase__GTP_	R_CYTDK2	YNR012W
R_cytidine_transport_in_via_proton_symport	R_CYTDt2	YAL022C
R_cytidylate_kinase__CMP_	R_CYTK1
R_cytidylate_kinase__dCMP_	R_CYTK2
R_Deoxyadenosine_deaminase	R_DADA	YNL141W
R_deoxyadenylate_kinase	R_DADK
R_deoxyadenosine_transport_in_via_proton_symport	R_DADNt2
R_diacylglycerol_cholinephosphotransferase__yeast_specific	R_DAGCPT_SC	( YNL130C or YHR123W )
R_diacylglycerol_pyrophosphate_phosphatase__yeast_specific	R_DAGPYP_SC	( YDR503C or YDR284C )
R_CDP_Diacylglycerol_synthetase__yeast_specific	R_DASYN_SC	YBR029C
R_CDP_Diacylglycerol_synthetase__yeast_specific__mitochondrial	R_DASYNm_SC	YBR029C
R_3_4_Dihydroxy_2_butanone_4_phosphate_synthase	R_DB4PS	YDR487C
R_dCMP_deaminase	R_DCMPDA	YHR144C
R_dCTP_deaminase	R_DCTPD	YHR144C
R_deoxycytidine_deaminase	R_DCYTD	YLR245C
R_deoxycytidine_transport_in_via_proton_symport	R_DCYTt2
R_3_deoxy_D_arabino_heptulosonate_7_phosphate_synthetase	R_DDPA	( YBR249C or YDR035W )
R_2_deoxy_D_arabino_heptulosonate_7_phosphate_synthetase__mitochondrial	R_DDPAm	YDR035W
R_Palmitoyl_CoA_desaturase__n_C160CoA___n_C161CoA_	R_DESAT16	YGL055W
R_stearoyl_CoA_desaturase__n_C180CoA___n_C181CoA_	R_DESAT18	YGL055W
R_Oleoyl_CoA_desaturase__n_C181CoA___n_C182CoA_	R_DESAT18_2
R_deoxyguanylate_kinase__dGMPATP_	R_DGK1	YDR454C
R_deoxyguanosine_transport_in_via_proton_symport	R_DGSNt2
R_dihydroxy_acid_dehydratase__2_3_dihydroxy_3_methylbutanoate___mitochondrial	R_DHAD1m	YJR016C
R_dihydroxy_acid_dehydratase__2_3_dihydroxy_3_methylpentanoate___mitochondrial	R_DHAD2m	YJR016C
R_dihydroxyacetone_kinase	R_DHAK	( YML070W or YFL053W )
R_dihydroxyacetone_phosphate_transport__mitochondrial	R_DHAPtm
R_dihydrofolate_reductase__irreversible_	R_DHFRi	YOR236W
R_dihydrofolate_synthase	R_DHFS
R_dihydroneopterin_aldolase	R_DHNPAm	YNL256W
R_dhnpt_mitochondrial_transport	R_DHNPTtm
R_dihydoorotic_acid__ubiquinone_6___irreversible	R_DHORD4i	YKL216W
R_Fumarate_dependent_DHORD	R_DHORDfum	YKL216W
R_dihydoorotic_acid_dehydrogenase__irreversible_	R_DHORDi	YKL216W
R_dihydroorotase	R_DHORTS	( YLR420W or YJL130C )
R_dihydropteroate_synthase__mitochondrial	R_DHPSm	YNL256W
R_Dihydropteroate_mitochondrial_transport_via_diffusion	R_DHPTtm
R_3_dehydroquinate_synthase	R_DHQS	YDR127W
R_3_dehydroquinate_dehydratase__irreversible	R_DHQTi	YDR127W
R_diamine_transaminase	R_DIAT
R_deoxyinosine_transport_in_via_proton_symport	R_DINSt2
R_2_3_diketo_5_methylthio_1_phosphopentane_degradation_reaction	R_DKMPPD2	( YMR009W and YEL038W )
R_dimethylallyltranstransferase	R_DMATT	YJL167W
R_Dihydroneopterin_monophosphate_dephosphorylase	R_DNMPPA	YDL100C
R_Dihydroneopterin_triphosphate_pyrophosphatase	R_DNTPPA
R_Dolichyl_phosphate_mannose__protein_mannosyltransferase__endoplasmic_reticular	R_DOLPMMer	( ( YDL095W and YAL023C ) or YOR321W or YJR143C or YDL093W or YGR199W )
R_Dolichyl_phosphate_D_mannosyltransferase	R_DOLPMTcer	YPR183W
R_dolichol_phosphate_endoplasmic_reticular_transport_via_proton_symport	R_DOLPt2er
R_dephospho_CoA_kinase	R_DPCOAK
R_diphosphomevalonate_decarboxylase	R_DPMVD	YNR043W
R_2_dehydropantoate_2_reductase	R_DPR	YHR063C
R_2_dehydropantoate_2_reductase__mitochondrial	R_DPRm	YLR355C
R_2_5_diamino_6_ribosylamino_4_3H__pyrimidinone_5__phosphate_reductase__nadph_	R_DROPPRy	YBR153W
R_2_5_diamino_6_ribitylamino_4_3H__pyrimidinone_5__phosphate_deaminase	R_DRTPPD	YOL066C
R_dTMP_kinase	R_DTMPK	YJR057W
R_dTTP_reversible_uniport	R_DTTPt
R_deoxyuridine_kinase__ATPDeoxyuridine_	R_DURIK1
R_deoxyuridine_phosphorylase	R_DURIPP	YLR209C
R_deoxyuridine_transport_in_via_proton_symport	R_DURIt2
R_dUTP_diphosphatase	R_DUTPDP	YBR252W
R_D_lactate_dehydrogenase__cytosolicmitochondrial	R_D_LACDcm	( ( YJR048W and YDL174C ) or ( YEL039C and YDL174C ) or ( YJR048W and YEL071W ) or ( YEL039C and YEL071W ) )
R_D_lactate_dehydrogenase__mitochondrial	R_D_LACDm	( ( YJR048W and YDL178W ) or ( YEL039C and YDL178W ) )
R_D_lactate_transport_via_proton_symport	R_D_LACt2	YKL217W
R_D_lactatepyruvate_antiport__mitochondrial	R_D_LACt2m
R_D_lactate_transport__mitochondrial	R_D_LACtm
R_D_erythrose_4_phosphate_mtiochondrial_transport_via_diffusion	R_E4Ptm
R_enolase	R_ENO	( YPL281C or YGR254W or YHR174W or YOR393W or YMR323W )
R_Endopolygalacturonase__extracellular_	R_EPGALURSe	YJR153W
R_episterol_ester_hydrolase__yeast_specific__extracellular_	R_EPISTESTH_SCe	YLR020C
R_episterol_reversible_transport	R_EPISTt	( YOR011W or YIL013C )
R_ergosterol_ester_hydrolase__yeast_specific__extracellular_	R_ERGSTESTH_SCe	YLR020C
R_ergosterol_reversible_transport	R_ERGSTt	( YIL013C or YOR011W )
R_ergosterol_endoplasmic_reticular_transport	R_ERGSTter
R_Ergosta_5_6_22_24__28__tetraen_3beta_ol_endoplamic_reticular_transport	R_ERGTETROLter
R_Ethanolamine_kinase	R_ETHAK	YDR147W
R_Ethanolaminephosphotransferase__yeast_specific	R_ETHAPT_SC	YHR123W
R_ethanolamine_transport_via_diffusion__extracellular_	R_ETHAt
R_ethanol_reversible_transport	R_ETOHt
R_ethanol_transport_to_mitochondria__diffusion_	R_ETOHtm
R_1_3_beta_D_Glucan_exchange	R_EX_13BDglcn_e_
R_2_Hydroxybutyrate_exchange	R_EX_2hb_e_
R_2_methylbutyl_acetate_exchange	R_EX_2mbac_e_
R_2_methylbutyraldehyde_exchange	R_EX_2mbald_e_
R_2_methyl_1_butanol_exchange	R_EX_2mbtoh_e_
R_2_methylpropanal_exchange	R_EX_2mppal_e_
R_2_phenylethanol_exchange	R_EX_2phetoh_e_
R_3_Carboxy_3_hydroxy_4_methylpentanoate_exchange	R_EX_3c3hmp_e_
R_3_Methylbutanal_exchange	R_EX_3mbald_e_
R_3mop_exchange	R_EX_3mop_e_
R_4_Aminobutanoate_exchange	R_EX_4abut_e_
R_4_Aminobenzoate_exchange	R_EX_4abz_e_
R_5_Amino_4_oxopentanoate_exchange	R_EX_5aop_e_
R_N_N_bisformyl_dityrosine_exchange	R_EX_Nbfortyr_e_
R_L_Arabinitol_exchange	R_EX_abt_e_
R_Acetate_exchange	R_EX_ac_e_
R_Acetaldehyde_exchange	R_EX_acald_e_
R_Acetic_ester_exchange	R_EX_aces_e_
R_Adenine_exchange	R_EX_ade_e_
R_Adenosine_exchange	R_EX_adn_e_
R_2_Oxoglutarate_exchange	R_EX_akg_e_
R_L_Alanine_exchange	R_EX_ala_L_e_
R_Allantoin_exchange	R_EX_alltn_e_
R_Allantoate_exchange	R_EX_alltt_e_
R_S_Adenosyl_L_methionine_exchange	R_EX_amet_e_
R_L_Arabinose_exchange	R_EX_arab_L_e_
R_L_Arginine_exchange	R_EX_arg_L_e_
R_L_Asparagine_exchange	R_EX_asn_L_e_
R_L_Aspartate_exchange	R_EX_asp_L_e_
R__R_R__2_3_Butanediol_exchange	R_EX_btd_RR_e_
R_Choline_exchange	R_EX_chol_e_
R_Citrate_exchange	R_EX_cit_e_
R_CO2_exchange	R_EX_co2_e_
R_Cytosine_exchange	R_EX_csn_e_
R_L_Cysteine_exchange	R_EX_cys_L_e_
R_Cytidine_exchange	R_EX_cytd_e_
R_Deoxyadenosine_exchange	R_EX_dad_2_e_
R_Decanoate__n_C100__exchange	R_EX_dca_e_
R_Deoxycytidine_exchange	R_EX_dcyt_e_
R_Dodecanoate__n_C120__exchange	R_EX_ddca_e_
R_Deoxyguanosine_exchange	R_EX_dgsn_e_
R_Deoxyinosine_exchange	R_EX_din_e_
R_dTTP_exchange	R_EX_dttp_e_
R_Deoxyuridine_exchange	R_EX_duri_e_
R_episterol_exchange	R_EX_epist_e_
R_episterol_ester__yeast_specific_exchange	R_EX_epistest_SC_e_
R_Ergosterol_exchange	R_EX_ergst_e_
R_ergosterol_ester__yeast_specific_exchange	R_EX_ergstest_SC_e_
R_Ethanolamine_exchange	R_EX_etha_e_
R_Ethanol_exchange	R_EX_etoh_e_
R_Fe2_exchange	R_EX_fe2_e_
R_fecosterol_exchange	R_EX_fecost_e_
R_fecosterol_ester__yeast_specific_exchange	R_EX_fecostest_SC_e_
R_FMN_exchange	R_EX_fmn_e_
R_Formate_exchange	R_EX_for_e_
R_D_Fructose_exchange	R_EX_fru_e_
R_Fumarate_exchange	R_EX_fum_e_
R_sn_Glycero_3_phosphocholine_exchange	R_EX_g3pc_e_
R_sn_Glycero_3_phospho_1_inositol_exchange	R_EX_g3pi_e_
R_D_Galactose_exchange	R_EX_gal_e_
R_D_Galacturonate_exchange	R_EX_galur_e_
R_D_Glucosamine_6_phosphate_exchange	R_EX_gam6p_e_
R_Glycolaldehyde_exchange	R_EX_gcald_e_
R_D_Glucose_exchange	R_EX_glc_e_
R_L_Glutamine_exchange	R_EX_gln_L_e_
R_L_Glutamate_exchange	R_EX_glu_L_e_
R_Glyoxylate_exchange	R_EX_glx_e_
R_Glycine_exchange	R_EX_gly_e_
R_Glycerol_exchange	R_EX_glyc_e_
R_Guanosine_exchange	R_EX_gsn_e_
R_Oxidized_glutathione_exchange	R_EX_gthox_e_
R_Reduced_glutathione_exchange	R_EX_gthrd_e_
R_Guanine_exchange	R_EX_gua_e_
R_H2O_exchange	R_EX_h2o_e_
R_H_exchange	R_EX_h_e_
R_Hexadecanoate__n_C160__exchange	R_EX_hdca_e_
R_hexadecenoate__n_C161__exchange	R_EX_hdcea_e_
R_hexacosanoate__n_C260__exchange	R_EX_hexc_e_
R_L_Histidine_exchange	R_EX_his_L_e_
R_Hypoxanthine_exchange	R_EX_hxan_e_
R_isoamyl_acetate_exchange	R_EX_iamac_e_
R_Isoamyl_alcohol_exchange	R_EX_iamoh_e_
R_isobutyl_acetate_exchange	R_EX_ibutac_e_
R_isobutyl_alcohol_exchange	R_EX_ibutoh_e_
R_Indole_3_acetaldehyde_exchange	R_EX_id3acald_e_
R_L_Isoleucine_exchange	R_EX_ile_L_e_
R_Indole_3_ethanol_exchange	R_EX_ind3eth_e_
R_myo_Inositol_exchange	R_EX_inost_e_
R_Inosine_exchange	R_EX_ins_e_
R_D_lactate_exchange	R_EX_lac_D_e_
R_L_Lactate_exchange	R_EX_lac_L_e_
R_Lanosterol_exchange	R_EX_lanost_e_
R_lanosterol_ester__yeast_specific_exchange	R_EX_lanostest_SC_e_
R_L_Leucine_exchange	R_EX_leu_L_e_
R_L_Lysine_exchange	R_EX_lys_L_e_
R_L_Malate_exchange	R_EX_mal_L_e_
R_Maltose_exchange	R_EX_malt_e_
R_D_Mannose_exchange	R_EX_man_e_
R_Melibiose_exchange	R_EX_melib_e_
R_L_Methionine_exchange	R_EX_met_L_e_
R_Nicotinate_exchange	R_EX_nac_e_
R_Nicotinamide_adenine_dinucleotide_phosphate_exchange	R_EX_nadp_e_
R_Ammonia_exchange	R_EX_nh4_e_
R_NMN_exchange	R_EX_nmn_e_
R_O2_exchange	R_EX_o2_e_
R_Oxaloacetate_exchange	R_EX_oaa_e_
R_octadecanoate__n_C180__exchange	R_EX_ocdca_e_
R_octadecenoate__n_C181__exchange	R_EX_ocdcea_e_
R_octadecynoate__n_C182__exchange	R_EX_ocdcya_e_
R_Ornithine_exchange	R_EX_orn_e_
R_Phenylacetaldehyde_exchange	R_EX_pacald_e_
R_Adenosine_3__5__bisphosphate_exchange	R_EX_pap_e_
R_Phosphatidylcholine__yeast_specific_exchange	R_EX_pc_SC_e_
R_Pectin_exchange	R_EX_pectin_e_
R_L_Phenylalanine_exchange	R_EX_phe_L_e_
R_Phenethyl_acetate_exchange	R_EX_pheac_e_
R_Phosphate_exchange	R_EX_pi_e_
R__R__Pantothenate_exchange	R_EX_pnto_R_e_
R_L_Proline_exchange	R_EX_pro_L_e_
R_phosphatidyl_1D_myo_inositol__yeast_specific_exchange	R_EX_ptd1ino_SC_e_
R_Putrescine_exchange	R_EX_ptrc_e_
R_Pyruvate_exchange	R_EX_pyr_e_
R_D_Ribose_exchange	R_EX_rib_D_e_
R_Riboflavin_exchange	R_EX_ribflv_e_
R_D_Sorbitol_exchange	R_EX_sbt_D_e_
R_L_Sorbitol_exchange	R_EX_sbt_L_e_
R_L_Serine_exchange	R_EX_ser_L_e_
R_Sulfite_exchange	R_EX_so3_e_
R_Sulfate_exchange	R_EX_so4_e_
R_Spermidine_exchange	R_EX_spmd_e_
R_Spermine_exchange	R_EX_sprm_e_
R_L_Sorbose_exchange	R_EX_srb_L_e_
R_Succinate_exchange	R_EX_succ_e_
R_Sucrose_exchange	R_EX_sucr_e_
R_Thiamin_exchange	R_EX_thm_e_
R_Thiamin_monophosphate_exchange	R_EX_thmmp_e_
R_Thiamine_diphosphate_exchange	R_EX_thmpp_e_
R_L_Threonine_exchange	R_EX_thr_L_e_
R_Thymine_exchange	R_EX_thym_e_
R_Thymidine_exchange	R_EX_thymd_e_
R_Trehalose_exchange	R_EX_tre_e_
R_L_Tryptophan_exchange	R_EX_trp_L_e_
R_tetradecanoate__n_C140__exchange	R_EX_ttdca_e_
R_L_Tyrosine_exchange	R_EX_tyr_L_e_
R_Uracil_exchange	R_EX_ura_e_
R_Urea_exchange	R_EX_urea_e_
R_Uridine_exchange	R_EX_uri_e_
R_L_Valine_exchange	R_EX_val_L_e_
R_Xanthine_exchange	R_EX_xan_e_
R_Xanthosine_exchange	R_EX_xtsn_e_
R_D_Xylose_exchange	R_EX_xyl_D_e_
R_Xylitol_exchange	R_EX_xylt_e_
R_zymosterol_exchange	R_EX_zymst_e_
R_zymosterol_ester__yeast_specific_exchange	R_EX_zymstest_SC_e_
R_fatty_acid__CoA_ligase__tetradecanoate_	R_FACOAL140	( YOR317W or YIL009W or YMR246W )
R_fatty_acid__CoA_ligase__hexadecanoate_	R_FACOAL160	( YOR317W or YIL009W or YMR246W )
R_fatty_acid__CoA_ligase__hexadecenoate_	R_FACOAL161	( YOR317W or YIL009W or YMR246W )
R_fatty_acid__CoA_ligase__octadecanoate_	R_FACOAL180	( YOR317W or YIL009W or YMR246W )
R_fatty_acid__CoA_ligase__octadecenoate_	R_FACOAL181	( YOR317W or YIL009W or YMR246W )
R_fatty_acid__CoA_ligase__octadecynoate_	R_FACOAL182	( YOR317W or YMR246W or YIL009W )
R_fatty_acid_synthase__n_C100_	R_FAS100	( YGR037C and YNR016C and ( YKL182W and YPL231W ) )
R_fatty_acyl_CoA_synthase__n_C100CoA_	R_FAS100COA	( YGR037C and YNR016C and ( YKL182W and YPL231W ) )
R_fatty_acid_synthase__n_C120_	R_FAS120	( YGR037C and YNR016C and ( YKL182W and YPL231W ) )
R_fatty_acyl_CoA_synthase__n_C120CoA_	R_FAS120COA	( YGR037C and YNR016C and ( YKL182W and YPL231W ) )
R_fatty_acid_synthase__n_C140_	R_FAS140	( YGR037C and YNR016C and ( YKL182W and YPL231W ) )
R_fatty_acyl_CoA_synthase__n_C140CoA_	R_FAS140COA	( YGR037C and YNR016C and ( YKL182W and YPL231W ) )
R_fatty_acid_synthase__n_C160_	R_FAS160	( YGR037C and YNR016C and ( YKL182W and YPL231W ) )
R_fatty_acyl_CoA_synthase__n_C160CoA_	R_FAS160COA	( YGR037C and YNR016C and ( YKL182W and YPL231W ) )
R_fatty_acid_synthase__n_C161_	R_FAS161	YJL196C
R_fatty_acid_synthase__n_C180_	R_FAS180	( YGR037C and YNR016C and ( YKL182W and YPL231W ) )
R_fatty_acyl_CoA_synthase__n_C180CoA_	R_FAS180COA	( YGR037C and YNR016C and ( YKL182W and YPL231W ) )
R_fatty_acid_synthase__n_C181_	R_FAS181	YJL196C
R_fatty_acyl_CoA_synthase__n_C80CoA___lumped_reaction	R_FAS80COA_L	( YGR037C and YNR016C and ( YKL182W and YPL231W ) )
R_fatty_acid_synthase__n_C80___lumped_reaction	R_FAS80_L	( YGR037C and YNR016C and ( YKL182W and YPL231W ) )
R_fructose_bisphosphate_aldolase	R_FBA	YKL060C
R_Sedoheptulose_1_7_bisphosphate_D_glyceraldehyde_3_phosphate_lyase	R_FBA3	YKL060C
R_fructose_bisphosphatase	R_FBP	YLR377C
R_Fructose_2_6_bisphosphate_2_phosphatase	R_FBP26	YJL155C
R_Ferrochelatase__mitochondrial	R_FCLTm	YOR176W
R_formate_dehydrogenase	R_FDH	( YOR388C or YPL275W or YPL276W )
R_formate__dehydrogenase__cytosolicmitochondrial	R_FDNG
R_iron__II__transport	R_FE2t	YMR319C
R_iron__II__uptake__mitochondrial_	R_FE2utm
R_fecosterol_ester_hydrolase__yeast_specific__extracellular	R_FECOSTESTH_SCe	YLR020C
R_fecosterol_reversible_transport	R_FECOSTt	( YOR011W or YIL013C )
R_iron__II__transport	R_FEtm
R_N_Formyl_L_kynurenine_amidohydrolase	R_FKYNH	YDR428C
R_FMN_adenylyltransferase	R_FMNAT	YDL045C
R_dihydropteroate_synthase__mitochondrial	R_FOLD3m	YNL256W
R_formate_transport_via_diffusion	R_FORt
R_fumarate_reductase__cytosolicmitochondrial	R_FRDcm	YEL047C
R_fumarate_reductase	R_FRDm	YJR051W
R_farnesyltranstransferase	R_FRTT	YPL069C
R_D_fructose_transport_in_via_proton_symport	R_FRUt2	( YHR094C or YFL011W or YOL156W or YEL069C or YDL245C or YJR158W or YNR072W or YMR011W or YDR345C or YHR092C or YHR096C or YDR343C or YDR342C or YJL214W or YJL219W )
R_5_formethyltetrahydrofolate_cyclo_ligase__mitochondrial	R_FTHFCLm
R_formate_tetrahydrofolate_ligase	R_FTHFLi	YGR204W
R_fumarase	R_FUM	YPL262W
R_fumarase__mitochondrial	R_FUMm	YPL262W
R_fumarate_reversible_transport_via_symport	R_FUMt2r
R_glycero_3_phosphocholine_transport__extracellular_to_cytosol_	R_G3PCt	YCR098C
R_glycerol_3_phosphate_dehydrogenase__NAD_	R_G3PD1ir	YDL022W
R_glycerol_3_phosphate_dehydrogenase__NAD___mitochondrial	R_G3PD1irm	YOL059W
R_glycerol_3_phosphate_dehydrogenase__FAD___mitochondrial	R_G3PDm	YIL155C
R_glycerol_3_phosphatase	R_G3PT	( YER062C or YIL053W )
R_L_glutamate_5_semialdehyde_dehydratase__reversible	R_G5SADr
R_L_glutamate_5_semialdehyde_dehydratase__reversible__mitochondrial	R_G5SADrm
R_glutamate_5_semialdehyde_dehydrogenase	R_G5SD	YOR323C
R_glutamate_5_semialdehyde_dehydrogenase	R_G5SD2	YOR323C
R_glucosamine_6_phosphate_deaminase	R_G6PDA
R_glucose_6_phosphate_dehydrogenase	R_G6PDH2	YNL241C
R_glucose_6_phosphate_dehydrogenase__endoplasmic_reticulum	R_G6PDH2er
R_Glucose_6_phosphate_isomerase	R_G6PI	YBR196C
R_Glucose_6_phosphate_isomerase	R_G6PI3	YBR196C
R_glucose_6_phosphate_endoplasmic_reticular_transport_via_diffusion	R_G6Pter
R_galactokinase	R_GALK	YBR020W
R_a_galactosidase__melibiose_	R_GALS3	YBR184W
R_galactose_1_phosphate_uridylyltransferase	R_GALT	YBR018C
R_UTP_glucose_1_phosphate_uridylyltransferase	R_GALU	( YKL035W or YHL012W )
R_D_galactose_transport_in_via_proton_symport	R_GALt2	( YLR081W or YFL011W or YOL156W or YNL318C or YJL219W or YDR536W )
R_D_glucosamine_6_phosphate_reversible_uniport	R_GAM6Pt
R_glyceraldehyde_3_phosphate_dehydrogenase	R_GAPD	( YJL052W or YJR009C or YGR192C )
R_phosphoribosylglycinamide_formyltransferase__irreversible	R_GARFTi	YDR408C
R_glycerol_3_phosphate_acyltransferase__glycerol_3_phosphate___yeast_specific	R_GAT1_SC	( YKR067W or YBL011W )
R_glycerol_3_phosphate_acyltransferase__glycerone_phosphate___yeast_specific	R_GAT2_SC	( YKR067W or YBL011W )
R_1_4_alpha_glucan_branching_enzyme	R_GBEZ	YEL011W
R_Glycoaldehydye_reversible_transport	R_GCALDt
R_glycoaldehyde_mitochondrial_transport	R_GCALDtm
R_glycine_cleavage_complex__lipoamide___mitochondrial	R_GCC2am	( YDR019C and YMR189W and YAL044C and YFL018C )
R_glycine_cleavage_system__lipoamide__irreversible__mitochondrial	R_GCC2bim	( YDR019C and YMR189W and YAL044C and YFL018C )
R_glycine_cleavage_complex__lipoamide___mitochondrial	R_GCC2cm	( YDR019C and YMR189W and YAL044C and YFL018C )
R_glycine_cleavage_complex__lipoylprotein___mitochondrial	R_GCCam	( YDR019C and YMR189W and YAL044C and YFL018C )
R_glycine_cleavage_complex__lipoylprotein__irreversible__mitochondrial	R_GCCbim	( YDR019C and YMR189W and YAL044C and YFL018C )
R_glycine_cleavage_complex__lipoylprotein___mitochondrial	R_GCCcm	( YDR019C and YMR189W and YAL044C and YFL018C )
R_glutamine_fructose_6_phosphate_transaminase	R_GF6PTA	( YMR085W or YKL104C or YMR084W )
R_geranylgeranyltranstransferase	R_GGTT
R_glycine_hydroxymethyltransferase__reversible	R_GHMT2r	YLR058C
R_glycine_hydroxymethyltransferase__reversible__mitochondrial	R_GHMT2rm	YBR263W
R_guanylate_kinase__GMPATP_	R_GK1	YDR454C
R_guanylate_kinase__GMPdATP_	R_GK2	YDR454C
R_glucan_1_4_alpha_glucosidase	R_GLCGSD	YPR184W
R_glucan_1_4_alpha_glucosidase__vacuole	R_GLCGSDv	YIL099W
R_Glycogen_vacuolar__transport__via_autophagy	R_GLCNtv
R_glycogen_phosphorylase	R_GLCP	YPR160W
R_glycogen_synthase__UDPGlc_	R_GLCS2	( ( YKR058W and YLR258W ) or ( YKR058W and YFR015C ) or ( YJL137C and YFR015C ) or ( YJL137C and YLR258W ) )
R_glucose_transport__uniport_	R_GLCt1	( YHR092C or YLR081W or YOL156W or YDR536W or YHR094C or YEL069C or YDL245C or YJR158W or YFL011W or YNR072W or YMR011W or YDR345C or YHR096C or YDR343C or YDR342C or YJL214W or YJL219W )
R_glucose_transport__vacuolar	R_GLCtv
R_glutamine_synthetase	R_GLNS	YPR035W
R_L_glutamine_reversible_transport_via_proton_symport	R_GLNt2r	( YKR039W or YCL025C or YDR508C or YPL265W )
R_L_glutamine_transport_in_via_proton_antiport__vacuolar_	R_GLNt6	YJR001W
R_L_glutamine_transport_out_via_proton_symport__vacuolar	R_GLNt7	( YKL146W or YNL101W )
R_glutamate_5_kinase	R_GLU5K	YDR300C
R_gamma_glutamylcysteine_synthetase	R_GLUCYS	YJL101C
R_Glutamate_Decarboxylase	R_GLUDC	YMR250W
R_glutamate_dehydrogenase__NAD_	R_GLUDxi	YDL215C
R_glutamate_dehydrogenase__NADP_	R_GLUDyi	( YOR375C or YAL062W )
R_Glucokinase	R_GLUK	YCL040W
R_glutaminase	R_GLUN
R_glutamine_phosphoribosyldiphosphate_amidotransferase	R_GLUPRT	YMR300C
R_glutamate_synthase__NADH2_	R_GLUSx	YDL171C
R_L_glutamate_transport_via_proton_symport__reversible	R_GLUt2r	( YFL055W or YDR536W or YKR039W or YCL025C or YPL265W )
R_L_glutamate_transport_into_mitochondria_via_hydroxide_ion_antiport	R_GLUt5m
R_Glutamate_transport__uniporter___mitochondrial	R_GLUt7m	YPR021C
R_glyoxylate_transport	R_GLXt
R_glycerol_3_phosphate_shuttle	R_GLYC3Ptm
R_Glycerol_dehydrogenase__NADP_dependent_	R_GLYCDy	YOR120W
R_glycine_cleavage_system__mitochondrial	R_GLYCLm	( YDR019C and YMR189W and YAL044C and YFL018C )
R_glycerol_transport_via_channel	R_GLYCt	YLL043W
R_glycerol_transport_via_symport	R_GLYCt2	( YGL084C or YPL189W )
R_glycogen__starch__synthase	R_GLYGS	( ( YKR058W and YFR015C ) or ( YJL137C and YFR015C ) or ( YKR058W and YLR258W ) or ( YJL137C and YLR258W ) )
R_glycerol_kinase	R_GLYK	YHL032C
R_hydroxyacylglutathione_hydrolase	R_GLYOX	YDR272W
R_glycine_mitochondrial_transport_via_proton_symport	R_GLYt2m
R_glycine_reversible_transport_via_proton_symport	R_GLYt2r	( YKR039W or YOL020W or YPL265W or YOR348C )
R_GMP_synthase	R_GMPS2	YMR217W
R_phosphogluconate_dehydrogenase	R_GND	( YGR256W or YHR183W )
R_gnnuc	R_GNNUC	YDR400W
R_Glycerophosphodiester_phosphodiesterase__Glycerophosphocholine_	R_GPDDA1	YPL110C
R_geranyltranstransferase	R_GRTT	YJL167W
R_guanosine_kinase	R_GSNK
R_guanosine_transport_in_via_proton_symport	R_GSNt2
R_glutathione_oxidoreductase	R_GTHO	( ( YPL091W and YDR513W ) or ( YPL091W and YCL035C ) or ( YPL091W and YDR098C ) or ( YPL091W and YER174C ) )
R_oxidized_glutathione_irreversible_uniport	R_GTHOXti
R_glutathione_peridoxase	R_GTHP	( YDR513W or YCL035C or YBR244W or YIR037W or YKL026C )
R_glutathione_transport	R_GTHRDt2	YJL212C
R_glutathione_synthetase	R_GTHS	YOL049W
R_GTP_cyclohydrolase_I	R_GTPCI	YGR267C
R_GTP_cyclohydrolase_II	R_GTPCII	YBL033C
R_GTP_diphosphohydrolase	R_GTPH1	YER005W
R_GTPGDP_translocase__mitochondrial__electroneutral_	R_GTPt2m	YDL198C
R_guanine_deaminase	R_GUAD	YDL238C
R_guanine_phosphoribosyltransferase	R_GUAPRT	YDR399W
R_guanine_reversible_transport_via_proton_symport	R_GUAt2r	( YER056C or YER060W or YER060W-A or YGL186C )
R_H2O_transport_via_diffusion	R_H2Ot	( YPR192W or YLL052C )
R_H2O_endoplasmic_reticulum_transport	R_H2Oter
R_H2O_transport__mitochondrial	R_H2Otm
R_H2O_transport__nuclear	R_H2Otn
R_H2O_transport__vacuolar	R_H2Otv
R_homoacontinate_hydratase__mitochondrial	R_HACNHm	YDR234W
R_Hydroxybenzoate_octaprenyltransferase__mitochondrial	R_HBZOPT6m	YNR041C
R_homocitrate_synthase	R_HCITSm
R_HCO3_equilibration_reaction	R_HCO3E
R_HCO3_equilibrium_reaction__nuclear	R_HCO3En
R_bicarbonate_nuclear_transport_via_diffusion	R_HCO3tn
R_homocysteine_S_methyltransferase	R_HCYSMT	( YPL273W or YLL062C )
R_Hexadecanoate__n_C160__transport_in_via_uniport	R_HDCAt
R_hexadecenoate__n_C161__transport_in_via_uniport	R_HDCEAt
R_hydroxyethylthiazole_kinase	R_HETZK	YPL214C
R_hexokinase__D_glucoseATP_	R_HEX1	( YFR053C or YGL253W or YCL040W )
R_hexokinase__D_mannoseATP_	R_HEX4	( YFR053C or YGL253W )
R_hexokinase__D_fructoseATP_	R_HEX7	( YFR053C or YGL253W )
R_homoisocitrate_dehydrogenase	R_HICITDm	YIL094C
R_histidinol_dehydrogenase	R_HISTD	YCL030C
R_histidinol_phosphatase	R_HISTP	YFR025C
R_L_histidine_reversible_transport_via_proton_symport	R_HISt2r	( YGR191W or YKR039W or YCL025C or YBR069C )
R_3_Hydroxy_L_kynurenine_hydrolase	R_HKYNH	YLR231C
R_hydroxymethylbilane_synthase	R_HMBS	YDL205C
R_Hydroxymethylglutaryl_CoA_reductase	R_HMGCOAR	( YLR450W or YML075C )
R_Hydroxymethylglutaryl_CoA_synthase	R_HMGCOAS	YML126C
R_Hydroxymethylglutaryl_CoA_synthase__mitochondrial	R_HMGCOASm	YML126C
R_Hydroxymethylglutaryl_CoA_reversible_mitochondrial_transport	R_HMGCOAtm
R_hydroxymethylpyrimidine_kinase__ATP_	R_HMPK1	( YOL055C or YPL258C or YPR121W )
R_2_amino_4_hydroxy_6_hydroxymethyldihydropteridine_diphosphokinase__mitochondrial	R_HPPKm	YNL256W
R_homoserine_dehydrogenase__NADH___irreversible	R_HSDxi	YJR139C
R_homoserine_dehydrogenase__NADP___irreversible	R_HSDyi	YJR139C
R_homoserine_O_trans_acetylase	R_HSERTA	YNL277W
R_homoserine_kinase	R_HSK	YHR025W
R_histidinol_phosphate_transaminase	R_HSTPT	YIL116W
R_hypoxanthine_reversible_transport_via_proton_symport	R_HXANt2r
R_hypoxanthine_phosphoribosyltransferase__Hypoxanthine_	R_HXPRT	YDR399W
R_hypothetical_enyme	R_HYPOE
R_Isoamyl_acetate_transport__extracellular_	R_IAMACt
R_isoamyl_alcohol_transport__extracellular_	R_IAMOHt
R_isoamyl_alcohol_transport__mitochondrial_	R_IAMOHtm
R_Isobutyl_acetate_transport__extracellular_	R_IBUTACt
R_isobutyl_alcohol_transport__extracellular_	R_IBUTOHt
R_isobutyl_alcohol_transport__mitochondrial_	R_IBUTOHtm
R_Isocitrate_dehydrogenase__NAD_	R_ICDHxm	( YNL037C and YOR136W )
R_isocitrate_dehydrogenase__NADP_	R_ICDHy	YLR174W
R_Isocitrate_dehydrogenase__NADP_	R_ICDHym	YDL066W
R_Isocitrate_lyase	R_ICL	YER065C
R_Indoleacetaldehyde_transport__extracellular_	R_ID3ACALDt
R_indole_3_acetaldehyde_mitochondrial_transport_via_diffusion	R_ID3ACALDtm
R_Imidazole_glycerol_3_phosphate_synthase	R_IG3PS	YBR248C
R_imidazoleglycerol_phosphate_dehydratase	R_IGPDH	YOR202W
R_indole_3_glycerol_phosphate_synthase	R_IGPS	YKL211C
R_isoleucine_transaminase	R_ILETA	YJR148W
R_isoleucine_transaminase__mitochondrial	R_ILETAm	YHR208W
R_L_isoleucine_reversible_transport_via_proton_symport	R_ILEt2r	( YBR069C or YKR039W or YCL025C or YBR068C or YDR046C )
R_L_isoleucine_transport_in_via_proton_antiport__vacuolar_	R_ILEt6	YJR001W
R_L_isoleucine_transport_out_via_proton_symport__vacuolar	R_ILEt7	( YKL146W or YNL101W )
R_Isoleucine_transport_from_mitochondria_to_cytosol	R_ILEtmi
R_IMP_cyclohydrolase	R_IMPC	( YLR028C or YMR120C )
R_IMP_dehydrogenase	R_IMPD	( YHR216W or YLR432W or YAR075W or YML056C or YAR073W )
R_Tryptophol_transport__extracellular	R_IND3ETHt
R_Tryptophol_transport__mitochondrial_	R_IND3ETHtm
R_Indole_3_pyruvate_decarboxylase	R_INDPYRD	( YLR134W or YLR044C or YGR087C or YDR380W )
R_insosine_kinase	R_INSK
R_inositol_transport_in_via_proton_symport	R_INSTt2	( YDR497C or YOL103W )
R_inosine_transport_in_via_proton_symport	R_INSt2
R_inositol_phosphorylceramide__ceramide_1__24C__phospholipase_C	R_IPC124PLC_SC	YER019W
R_inositol_phosphorylceramide__ceramide_1__26C__phospholipase_C	R_IPC126PLC_SC	YER019W
R_inositol_phosphorylceramide__ceramide_2__24C__phospholipase_C	R_IPC224PLC_SC	YER019W
R_inositol_phosphorylceramide__ceramide_2__26C__phospholipase_C	R_IPC226PLC_SC	YER019W
R_inositol_phosphorylceramide__ceramide_3__24C__phospholipase_C	R_IPC324PLC_SC	YER019W
R_inositol_phosphorylceramide__ceramide_3__26C__phospholipase_C	R_IPC326PLC_SC	YER019W
R_Inositol_phosphorylceramide_synthase__ceramide_1__24C___yeast_specific	R_IPCS124_SC	YKL004W
R_Inositol_phosphorylceramide_synthase__ceramide_1__26C___yeast_specific	R_IPCS126_SC	YKL004W
R_Inositol_phosphorylceramide_synthase__ceramide_2__24C___yeast_specific	R_IPCS224_SC	YKL004W
R_Inositol_phosphoryceramide_synthase__ceramide_2__26C___yeast_specific	R_IPCS226_SC	YKL004W
R_Inositol_phosphorylceramide_synthase__ceramide_3__24C___yeast_specific	R_IPCS324_SC	YKL004W
R_Inositol_phosphorylceramide_synthase__ceramide_3__26C___yeast_specific	R_IPCS326_SC	YKL004W
R_isopentenyl_diphosphate_D_isomerase	R_IPDDI	YPL117C
R_Isopentenyl_diphosphate_transport__mitochondrial	R_IPDPtm
R_3_isopropylmalate_dehydrogenase	R_IPMD	YCL018W
R_3_isopropylmalate_dehydratase	R_IPPMIa	YGL009C
R_2_isopropylmalate_hydratase	R_IPPMIb	YGL009C
R_2_isopropylmalate_synthase	R_IPPS	( YOR108W or YNL104C )
R_2_isopropylmalate_synthase__mitochondrial	R_IPPSm	YNL104C
R_acetohydroxy_acid_isomeroreductase__mitochondrial	R_KARA1im	YLR355C
R_ketol_acid_reductoisomerase__2_Aceto_2_hydroxybutanoate___mitochondrial	R_KARA2im	YLR355C
R_kynureninase	R_KYN	YLR231C
R_kynurenine_3_monooxygenase	R_KYN3OX	YBL098W
R_L_LactaldehydeNADP_1_oxidoreductase	R_LALDO3	( YOL151W or YHR104W )
R_lanosterol_ester_hydrolase__yeast_specific__extracellular_	R_LANOSTESTH_SCe	YLR020C
R_lanosterol_reversible_transport	R_LANOSTt	( YOR011W or YIL013C )
R_lactaldehyde_dehydrogenase	R_LCADi
R_leucine_transaminase	R_LEUTA	YJR148W
R_L_leucine_reversible_transport_via_proton_symport	R_LEUt2r	( YBR069C or YKR039W or YCL025C or YBR068C or YDR046C or YDR508C )
R_L_leucine_transport_in_via_proton_antiport__vacuolar_	R_LEUt6	YJR001W
R_L_leucine_transport_out_via_proton_symport__vacuolar	R_LEUt7	( YNL101W or YKL146W )
R_lactoylglutathione_lyase	R_LGTHL	YML004C
R_cytochrome_P450_lanosterol_14_alpha_demethylase__NADP_	R_LNS14DM	( YHR007C and YHR042W )
R_cytochrome_P450_lanosterol_14_alpha_demethylase__NAD_	R_LNS14DMx	( ( YNL111C and YHR007C and YKL150W ) or ( YIL043C and YNL111C and YHR007C ) )
R_lanosterol_synthase	R_LNSTLS	YHR072W
R_Lyso_phosphatidylcholine_acyltransferase_acyltransferase__yeast_specific	R_LPCAT_SC	YPR140W
R_lipid_phosphate_phosphatase__yeast_specific	R_LPP_SC	( YDR284C or YDR503C )
R_L_lysine_reversible_transport_via_proton_symport	R_LYSt2r	( YNL268W or YKR039W )
R_L_Lactate_dehydrogenase__cytosolicmitochondrial	R_L_LACD2cm	( ( YML054C and YEL039C ) or ( YML054C and YJR048W ) )
R_L_lactate_reversible_transport_via_proton_symport	R_L_LACt2r	YKL217W
R_malate_synthase	R_MALS	( YIR031C or YNL117W )
R_alpha_glucosidase	R_MALT	( YBR299W or YGR292W or YJL221C or YGR287C or YIL172C or YJL216C )
R_maltose_transport_in_via_proton_symport	R_MALTt2	( YGR289C or YBR298C or YDL247W or YJR160C )
R_L_malate_reversible_transport_via_proton_symport	R_MALt2r
R_malate_transport__mitochondrial	R_MALtm	YLR348C
R_mannose_1_phosphate_guanylyltransferase	R_MAN1PT	YDL055C
R_mannose_6_phosphate_isomerase	R_MAN6PI	YER003C
R_mannan_endoplasmic_reticulum_transport_via_diffusion	R_MANNANter
R_D_mannose_transport_in_via_proton_symport	R_MANt2	( YHR094C or YFL011W or YOL156W or YEL069C or YDL245C or YJR158W or YNR072W or YMR011W or YDR345C or YHR092C or YHR096C or YDR343C or YDR342C or YJL214W or YJL219W )
R_2_methylcitrate_dehydratase__mitochondrial	R_MCITDm
R_methylisocitrate_lyase	R_MCITL2m	YPR006C
R_2_methylcitrate_synthase	R_MCITSm	YPR001W
R_malate_dehydrogenase	R_MDH	YOL126C
R_malate_dehydrogenase__mitochondrial	R_MDHm	YKL085W
R_5_Methylthio_5_deoxy_D_ribulose_1_phosphate_dehydratase	R_MDRPD
R_malic_enzyme__NAD___mitochondrial	R_ME1m	YKL029C
R_malic_enzyme__NADP___mitochondrial	R_ME2m	YKL029C
R_melibiose_transport_in_via_symport	R_MELIBt2
R_methionine_adenosyltransferase	R_METAT	( YDR502C or YLR180W )
R_metb1	R_METB1	YJR130C
R_methionine_synthase	R_METS	YER091C
R_L_methionine_reversible_transport_via_proton_symport	R_METt2r	( YKR039W or YCL025C or YDR508C or YBR068C or YDR046C or YGR055W or YHL036W )
R_mevalonate_kinase__atp_	R_MEVK1	YMR208W
R_mevalonate_kinase__ctp_	R_MEVK2	YMR208W
R_mevalonate_kinase__gtp_	R_MEVK3	YMR208W
R_mevalonate_kinase__utp_	R_MEVK4	YMR208W
R_methylene_fatty_acyl_phospholipid_synthase__yeast_specific	R_MFAPS_SC	YJR073C
R_methylglyoxal_synthase	R_MGSA
R_myo_inositol_1_phosphatase	R_MI1PP	YHR046C
R_myo_Inositol_1_phosphate_synthase	R_MI1PS	YJL153C
R_3_methyl_2_oxobutanoate_hydroxymethyltransferase	R_MOHMT	YBR176W
R_5__methylthioadenosine_phosphorylase	R_MTAP	YLR017W
R_methenyltetrahydrofolate_cyclohydrolase	R_MTHFC	YGR204W
R_methylenetetrahydrofolate_dehydrogenase__NADP_	R_MTHFD	YGR204W
R_methylenetetrahydrofolate_dehydrogenase__NAD_	R_MTHFD2i	YKR080W
R_5_10_methylenetetrahydrofolatereductase__NADPH_	R_MTHFR3	( YPL023C or YGL125W )
R_5_methylthioribose_1_phosphate_isomerase	R_MTRI
R_N4_AcetylaminobutanalNAD_oxidoreductase	R_NABTNO
R_Nicotinic_acid_transport	R_NACt	YGR260W
R_NADH_dehydrogenase__cytosolicmitochondrial	R_NADH2_u6cm	( YMR145C or YDL085W )
R_NADH_dehydrogenase__mitochondrial	R_NADH2_u6m	( YML120C or YKL192C )
R_NAD_kinase	R_NADK	( YJR049C or YEL041W or YPL188W )
R_NAD_kinase__mitochondrial	R_NADKm	( YEL041W or YJR049C or YPL188W )
R_NADP_phosphatase	R_NADPPPS
R_NADP_phosphatase	R_NADPPPSm
R_NADP_transporter	R_NADPt
R_NAD_synthase__nh3_	R_NADS1	YHR074W
R_NAPRTase	R_NAPRT	YOR209C
R_nucleoside_diphosphatase__ADP_	R_NDP1	YER005W
R_nucleoside_diphosphatase__GDP_	R_NDP3	YER005W
R_nucleoside_diphosphatase__dGDP_	R_NDP4
R_nucleoside_diphosphatase__UDP_	R_NDP7	YER005W
R_nucleoside_diphosphate_kinase__ATPGDP_	R_NDPK1	YKL067W
R_nucleoside_diphosphate_kinase__ATPUDP_	R_NDPK2	YKL067W
R_nucleoside_diphosphate_kinase__ATPCDP_	R_NDPK3	YKL067W
R_nucleoside_diphosphate_kinase__ATPdTDP_	R_NDPK4	YKL067W
R_nucleoside_diphosphate_kinase__ATPdGDP_	R_NDPK5	YKL067W
R_nucleoside_diphosphate_kinase__ATPdUDP_	R_NDPK6	YKL067W
R_nucleoside_diphosphate_kinase__ATPdCDP_	R_NDPK7	YKL067W
R_nucleoside_diphosphate_kinase__ATPdADP_	R_NDPK8	YKL067W
R_nucleoside_diphosphate_kinase__ATPIDP_	R_NDPK9	YKL067W
R_N_N_bisformyl_dityrosine_transport__extracellular_	R_NFORTYRt	YBR180W
R_N_formyltyrosine_oxidase	R_NFTYROX	( YDR402C and YHR042W )
R_ammonia_reversible_transport	R_NH4t	( YGR121C or YNL142W or YPR138C )
R_ammonia_transport__efflux__cytosol_to_extracellular_	R_NH4ti	YDR384C
R_NH3_mitochondrial_transport	R_NH4tm
R_nicotinamide_nucleotide_adenylyltransferase	R_NMNAT	(YLR328W or YGR010W)
R_nmntp	R_NMNTP
R_nicotinate_nucleotide_adenylyltransferase	R_NNAT	(YLR328W or YGR010W)
R_nicotinate_nucleotide_diphosphorylase__carboxylating_	R_NNDPR	YFR047C
R_5__nucleotidase__dUMP_	R_NTD1
R_5__nucleotidase__XMP_	R_NTD10
R_5__nucleotidase__IMP_	R_NTD11	YOR155C
R_5__nucleotidase__UMP_	R_NTD2	YGL224C
R_5__nucleotidase__dCMP_	R_NTD3
R_5__nucleotidase__CMP_	R_NTD4	YGL224C
R_5__nucleotidase__dTMP_	R_NTD5
R_5__nucleotidase__dAMP_	R_NTD6
R_5__nucleotidase__AMP_	R_NTD7
R_5__nucleotidase__dGMP_	R_NTD8
R_5__nucleotidase__GMP_	R_NTD9
R_nucleoside_triphosphatase__GTP_	R_NTP3
R_nucleoside_triphosphatase__dGTP_	R_NTP4
R_o2_transport__diffusion_	R_O2t
R_O2__transport__endoplasmic_reticulum	R_O2ter
R_O2_transport__diffusion_	R_O2tm
R_Oxaloacetate_transport	R_OAAt
R_oxaloacetate_transport__mitochondrial	R_OAAt2m	YKL120W
R_2_Oxobutanoate_dehydrogenase	R_OBDHm
R_ornithine_carbamoyltransferase__irreversible	R_OCBTi	YJL088W
R_Octadecanoate__n_C180__transport_in_via_uniport	R_OCDCAt
R_Octadecenoate__n_C181__transport_in_via_uniport	R_OCDCEAt
R_Octadecynoate__n_C182__transport_in_via_uniport	R_OCDCYAt
R_Alcohol_Acetyltransferase__ethanol_	R_OHACT1	( YOR377W or YGR177C )
R_Alcohol_Acetyltransferase__isoamyl_alcohol_	R_OHACT2	( YOR377W or YGR177C )
R_Alcohol_Acetyltransferase__2_methylbutanol_	R_OHACT3	( YOR377W or YGR177C )
R_Alcohol_Acetyltransferase__isobutyl_alcohol_	R_OHACT4	( YOR377W or YGR177C )
R_Alcohol_Acetyltransferase__Phenylethanol_alcohol_	R_OHACT5	( YOR377W or YGR177C )
R_2_Oxo_4_methyl_3_carboxypentanoate_decarboxylation	R_OMCDC	YJR148W
R_orotidine_5__phosphate_decarboxylase	R_OMPDC	YEL021W
R_Ornithine_Decarboxylase	R_ORNDC	YKL184W
R_ornithine_transaminase	R_ORNTA	YLR438W
R_ornithine_transacetylase__irreversible__mitochondrial	R_ORNTACim	YMR062C
R_orntithine_reversible_transport_in_via_proton_symport	R_ORNt2r	( YKR039W or YEL063C )
R_ornithine_mitochondrial_transport_via_proton_antiport	R_ORNt3m	YOR130C
R_orotate_phosphoribosyltransferase	R_ORPT	( YML106W or YMR271C )
R_non_enzymatic_reaction	R_OXAGm
R_1_pyrroline_5_carboxylate_dehydrogenase__mitochondrial	R_P5CDm
R_pyrroline_5_carboxylate_reductase	R_P5CR	YER023W
R_Phenylacetaldehyde_transport__extracellular_	R_PACALDt
R_Phenylacetaldehyde_transport__mitochondrial_	R_PACALDtm
R_phosphatidate_kinase__yeast_specific	R_PAK_SC
R_panthetheine_4__phosphate_reversible_mitochondrial_transport	R_PAN4Ptm
R_pantothenate_synthase	R_PANTS	YIL145C
R_pantothenate_mitochondrial_transport	R_PANTtm
R_phosphoadenylyl_sulfate_reductase__thioredoxin_	R_PAPSR	( ( YPR167C and YLR043C ) or ( YPR167C and YGR209C ) )
R_PAP_reversible_uniport	R_PAPt
R_Adenosine_3__5__bisphosphate_mitochondrial_transport	R_PAPtm
R_phosphatidate_reversible_transport__mitochondrial__yeast_specific	R_PAtm_SC
R_pyruvate_carboxylase	R_PC	( YGL062W or YBR218C )
R_phosphatidylcholine_diacylglycerol_acyltransferase	R_PCDAGAT	YNR008W
R_3__5__cyclic_nucleotide_phosphodiesterase	R_PDE1	( YOR360C or YGL248W )
R_pyruvate_dehydrogenase__dihydrolipoamide_dehydrogenase_	R_PDHcm	( YIL125W and YDR148C and YFL018C )
R_pyruvate_dehydrogenase	R_PDHm	( ( YBR221C and YER178W ) and YNL071W and YFL018C and YGR193C )
R_all_trans_Pentaprenyl_diphosphate_transport__mitochondrial	R_PENDPtm
R_phosphoethanolamine_cytidyltransferase	R_PETHCT	YGR007W
R_phosphatidylethanolamine_N_methyltransferase__yeast_specific	R_PETOHM_SC	YGR157W
R_phosphatidylethanolamine_mitochondrial_transport__yeast_specific	R_PEtm_SC
R_phosphatidylethanolamine_vacuolar_transport__yeast_specific	R_PEtv_SC
R_phosphofructokinase	R_PFK	( YGR240C and YMR205C )
R_6_phosphofructo_2_kinase	R_PFK26	( YIL107C or YOL136C )
R_phosphofructokinase__s7p_	R_PFK_3	( YGR240C and YMR205C )
R_phosphoglycerate_dehydrogenase	R_PGCD	( YER081W or YIL074C )
R_glucose_6_phosphate_isomerase	R_PGI	YBR196C
R_phosphoglycerate_kinase	R_PGK	YCR012W
R_6_phosphogluconolactonase	R_PGL	( YNR034W or YHR163W or YGR248W or YCR073W-A )
R_phosphoglycerate_mutase	R_PGM	( YKL152C or YDL021W or YOL056W )
R_phosphoglucomutase	R_PGMT	( YKL127W or YMR105C )
R_L_1_pyrroline_3_hydroxy_5_carboxylate_dehydrogenase	R_PHCDm	YHR037W
R_L_1_Pyrroline_3_hydroxy_5_carboxylate_spontaneous_conversion_to_L_4_Hydroxyglutamate_semialdehyde__mitochondrial	R_PHCHGSm
R_Phenethyl_acetate_transport__extracellular_	R_PHEACt
R_phenylalanine_transaminase	R_PHETA1	( YHR137W or YGL202W )
R_L_phenylalanine_reversible_transport_via_proton_symport	R_PHEt2r	( YKR039W or YCL025C or YOL020W or YBR068C or YDR046C )
R_1_phosphatidylinositol_3_5_bisphosphate_5_phosphatase__yeast_specific	R_PI35BP5P_SC	( YNL106C or YOR109W or YKL212W )
R_phosphatidylinositol_3_phosphate_5_kinase__yeast_specfic	R_PI3P5K_SC	YFR019W
R_1_phosphatidylinositol_4_5_bisphosphate_5_phosphatase__yeast_specific	R_PI45BP5P_SC	( YNL106C or YOR109W or YOL065C or YIL002C )
R_phosphatidylinositol_4_phosphate_5_kinase__yeast_specfic	R_PI4P5K_SC	YDR208W
R_phosphatidylinositol_synthase__yeast_specific	R_PINOS_SC	YPR113W
R_phosphate_transporter__mitochondrial	R_PIt2m	YJR077C
R_phosphate_reversible_transport_via_symport	R_PIt2r	( YML123C or YCR037C or YBR296C or YJL198W or YNR013C )
R_phosphate_transport_via_hydroxide_ion_symport__mitochondrial	R_PIt5m	YER053C
R_phospholipase_B__phosphatidylinositol___yeast_specific__extracellular_	R_PLBP1I_SCe	( YMR008C or YMR006C or YOL011W )
R_phospholipase_B__phosphatidylcholine___yeast_specific	R_PLBPC_SC	YML059C
R_phospholipase_B__phosphatidylcholine___yeast_specific__extracellular_	R_PLBPC_SCe	( YMR006C or YMR008C )
R_phospholipase_D__yeast_specific	R_PLD_SC	YKR031C
R_phosphomannomutase	R_PMANM	YFL045C
R_pyrimidine_phosphatase	R_PMDPHT
R_Phosphatidyl_N_methylethanolamine_N_methyltransferase__yeast_specific	R_PMETM_SC	YJR073C
R_phosphomevalonate_kinase	R_PMEVK	YMR220W
R_5_diphosphoinositol_1_2_3_4_6_pentakisphosphate_diphosphohydrolase	R_PMI12346PH	YOR163W
R_5_diphosphoinositol_1_2_3_4_6_pentakisphosphate_synthase	R_PMI12346PS	YDR017C
R_diphosphoinositol_1_3_4_6_tetrakisphosphate_diphosphohydrolase	R_PMI1346PH	YOR163W
R_diphosphoinositol_1_3_4_6_tetrakisphosphate_synthase	R_PMI1346PS	YDR017C
R_phosphomethylpyrimidine_kinase	R_PMPK	( YOL055C or YPL258C )
R_pantothenate_kinase	R_PNTK	YDR531W
R_Pantothenate_reversible_transport_via_proton_symport	R_PNTOt2	YCR028C
R_polyamine_oxidase	R_POLYAO	YMR020W
R_poylamine_oxidase	R_POLYAO2	YMR020W
R_poylamine_oxidase	R_POLYAO3	YMR020W
R_inorganic_diphosphatase	R_PPA	YBR011C
R_inorganic_diphosphatase	R_PPAm	YMR267W
R_porphobilinogen_synthase	R_PPBNGS	YGL040C
R_phosphopantothenoylcysteine_decarboxylase	R_PPCDC
R_phosphoenolpyruvate_carboxykinase	R_PPCK	YKR097W
R_phosphopentomutase	R_PPM	( YKL127W or YMR105C )
R_phosphopantothenate_cysteine_ligase	R_PPNCL2
R_prephenate_dehydrogenase	R_PPND
R_prephenate_dehydrogenase__NADP_	R_PPND2	YBR166C
R_prephenate_dehydratase	R_PPNDH	YNL316C
R_protoporphyrinogen_IX_mitochondrial_transport	R_PPPG9tm
R_protoporphyrinogen_oxidase__mitochondrial	R_PPPGOm	YER014W
R_trans_pentaprenyltranstransferase__mitochondrial	R_PPTTm	YBR003W
R_Phenylpyruvate_decarboxylase	R_PPYRDC	( YLR044C or YLR134W or YGR087C or YDR380W )
R_phosphoribosylglycinamide_synthase	R_PRAGSr	YGL234W
R_phosphoribosylaminoimidazole_synthase	R_PRAIS	YGL234W
R_phosphoribosylanthranilate_isomerase__irreversible_	R_PRAIi	YDR007W
R_phosphoribosyl_AMP_cyclohydrolase	R_PRAMPC	YCL030C
R_phosphoribosylaminoimidazolesuccinocarboxamide_synthase	R_PRASCS	YAR015W
R_phosphoribosyl_ATP_pyrophosphatase	R_PRATPP	YCL030C
R_phosphoribosylformylglycinamidine_synthase	R_PRFGS	YGR061C
R_1__5_phosphoribosyl__5__5_phosphoribosylamino_methylideneamino_imidazole_4_carboxamide_isomerase__irreversible_	R_PRMICIi	YIL020C
R_proline_oxidase__NAD___mitochondrial	R_PRO1xm	YLR142W
R_L_proline_reversible_transport_via_proton_symport	R_PROt2r	( YKR039W or YOR348C )
R_L_proline_transport__mitochondrial	R_PROtm
R_phosphoribosylpyrophosphate_synthetase	R_PRPPS	( YER099C or YOL061W or YBL068W or YHL011C or YKL181W )
R_3_phosphoshikimate_1_carboxyvinyltransferase__irreversible	R_PSCVTi	YDR127W
R_phosphatidylserine_decarboxylase__yeast_specific__mitochondrial	R_PSERDm_SC	YNL169C
R_phosphatidylserine_decarboxylase__yeast_specific__vacuolar	R_PSERDv_SC	YGR170W
R_phosphatidylserine_synthase__yeast_specific	R_PSERS_SC	YER026C
R_phosphatidylserine_synthase__yeast_specific__mitochondrial	R_PSERSm_SC	YER026C
R_phosphoserine_transaminase	R_PSERT	YOR184W
R_phosphoserine_phosphatase__L_serine_	R_PSP_L	YGR208W
R_phosphatidylserine_mitochondrial__transport__yeast_specific	R_PStm_SC
R_phosphatidylserine_vacuolar_transport__yeast_specific	R_PStv_SC
R_pantetheine_phosphate_adenylyltransferase	R_PTPATi
R_putrescine_transport_in_via_proton_antiport__irreversible	R_PTRCt3i	( YOR273C or YLL028W )
R_putrescine_excretion__cytosol_to_extracellular_	R_PTRCtex2	YKL174C
R_purine_nucleoside_phosphorylase__Adenosine_	R_PUNP1	YLR209C
R_purine_nucleoside_phosphorylase__Deoxyadenosine_	R_PUNP2	YLR209C
R_purine_nucleoside_phosphorylase__Guanosine_	R_PUNP3	YLR209C
R_purine_nucleoside_phosphorylase__Deoxyguanosine_	R_PUNP4	YLR209C
R_purine_nucleoside_phosphorylase__Inosine_	R_PUNP5	YLR209C
R_purine_nucleoside_phosphorylase__Deoxyinosine_	R_PUNP6	YLR209C
R_purine_nucleoside_phosphorylase__Xanthosine_	R_PUNP7	YLR209C
R_pyridoxamine_kinase	R_PYDAMK
R_pyruvate_kinase	R_PYK	( YAL038W or YOR347C )
R_pyrimidine_nucleoside_phosphorylase__uracil_	R_PYNP2r
R_D1_pyrroline_5_carboxylate_dehydrogenase__mitochondrial	R_PYR5CDm	YHR037W
R_pyruvate_decarboxylase	R_PYRDC	( YGR087C or YLR134W or YLR044C )
R_pyruvate_decarboxylase__acetoin_forming_	R_PYRDC2	( YLR044C or YGR087C or YLR134W )
R_Pyruvate_exchange__diffusion	R_PYRt
R_pyruvate_transport_in_via_proton_symport	R_PYRt2	YKL217W
R_pyruvate_mitochondrial_transport_via_proton_symport	R_PYRt2m
R_Quinolinate_Synthase__Eukaryotic_	R_QUILSYN
R_riboflavin_kinase	R_RBFK	YDR236C
R_riboflavin_synthase	R_RBFSa	YOL143C
R_riboflavin_synthase	R_RBFSb	YBR256C
R_ribokinase	R_RBK	YCR036W
R_riboflavin_transport_in_via_proton_symport	R_RIBFLVt2
R_ribose_transport_in_via_proton_symporter	R_RIBt2
R_ribonucleoside_diphosphate_reductase__ADP_	R_RNDR1	( ( ( YIL066C and YJL026W ) and YLR043C ) or ( ( YIL066C and YJL026W ) and YGR209C ) or ( ( YER070W and YJL026W ) and YLR043C ) or ( ( YER070W and YJL026W ) and YGR209C ) )
R_ribonucleoside_diphosphate_reductase__GDP_	R_RNDR2	( ( ( YER070W and YJL026W ) and YLR043C ) or ( ( YER070W and YJL026W ) and YGR209C ) )
R_ribonucleoside_diphosphate_reductase__CDP_	R_RNDR3	( ( ( YER070W and YJL026W ) and YLR043C ) or ( ( YER070W and YJL026W ) and YGR209C ) )
R_ribonucleoside_diphosphate_reductase__UDP_	R_RNDR4	( ( ( YER070W and YJL026W ) and YLR043C ) or ( ( YER070W and YJL026W ) and YGR209C ) )
R_ribonucleoside_triphosphate_reductase__ATP_	R_RNTR1	( YLR043C or YGR209C )
R_ribonucleoside_triphosphate_reductase__GTP_	R_RNTR2	( YLR043C or YGR209C )
R_ribonucleoside_triphosphate_reductase__CTP_	R_RNTR3	( YGR209C or YLR043C )
R_ribonucleoside_triphosphate_reductase__UTP_	R_RNTR4	( YLR043C or YGR209C )
R_ribulose_5_phosphate_3_epimerase	R_RPE	YJL121C
R_ribose_5_phosphate_isomerase	R_RPI	YOR095C
R_saccharopine_dehydrogenase__NADP__L_glutamate_forming_	R_SACCD1	YNR050C
R_saccharopine_dehydrogenase__NAD__L_lysine_forming_	R_SACCD2	YIR034C
R_sulfate_adenylyltransferase	R_SADT	YJR010W
R_S_adenosyl_methionine_delta_24_sterol_c_methyltransferase	R_SAM24MT	YML008C
R_D_sorbitol_dehydrogenase__D_fructose_producing_	R_SBTD_D2	YJR159W
R_L_sorbitol_dehydrogenase__L_sorbose_producing_	R_SBTD_L	YJR159W
R_D_sorbitol_reductase	R_SBTR	YHR104W
R_D_sorbitol_transport_via_passive_diffusion	R_SBT_Dt
R_L_sorbitol_transport_via_passive_diffusion	R_SBT_Lt
R_serine_O_acetyltransferase__irreversible	R_SERATi
R_L_serine_deaminase	R_SERD_L	( YCL064C or YIL168W )
R_serine_mitochondrial_transport_via_proton_symport	R_SERt2m
R_L_serine_reversible_transport_via_proton_symport	R_SERt2r	( YFL055W or YCL025C or YDR508C or YKR039W or YPL265W )
R_shikimate_dehydrogenase	R_SHK3D	YDR127W
R_shikimate_kinase	R_SHKK	YDR127W
R_O_succinylhomoserine_lyase__L_cysteine_	R_SHSL1
R_O_succinylhomoserine_lyase__elimination___reversible	R_SHSL4r	YML082W
R_sulfate_adenylyltransferase__ADP_	R_SLFAT	YCL050C
R_sulfite_transport__efflux__cytosol_to_extracellular_	R_SO3ti	YPL092W
R_sulfate_irreversible_uniport	R_SO4ti	( YBR294W or YLR092W or YGR125W )
R_Spermidine_acetyltransferase	R_SPMDAT1
R_spermidine_transport_in_via_proton_antiport	R_SPMDt3i	( YOR273C or YLL028W )
R_spermidine_excretion__cytosol_to_extracellular_	R_SPMDtex2	YKL174C
R_spermidine_synthase	R_SPMS	YPR069C
R_spermine_synthase	R_SPRMS	YLR146C
R_spermine_transport_via_proton_antiport_irreversible	R_SPRMt2i	( YLL028W or YPR156C or YOR273C or YGR138C )
R_Squalene_2_3_epoxide_endoplamic_reticular_transport	R_SQ23EPXter
R_Squalene_epoxidase__endoplasmic_reticular__NADP_	R_SQLEr	( YGR175C and YHR042W )
R_Squalene_synthase	R_SQLS	YHR190W
R_squalene_endoplamic_reticular_transport	R_SQLter
R_L_sorbose_reversible_transport	R_SRB_Lt
R_succinate_semialdehyde_dehydrogenase__NADP_	R_SSALy	YBR006W
R_succinate_transport_via_proton_symport	R_SUCCt2r
R_succinate_transport__mitochondrial	R_SUCCtm	YLR348C
R_succinate_dehydrogenase	R_SUCD1m	( ( YKL141W and YKL148C and YLL041C and YLR164W ) or ( YDR178W and YKL148C and YLL041C and YMR118C ) or ( YDR178W and YJL045W and YKL141W and YLL041C ) or ( YDR178W and YKL141W and YKL148C and YLL041C ) )
R_succinate_dehydrogenase__ubiquinone_6___mitochondrial	R_SUCD2_u6m	( ( YDR178W and YKL141W and YKL148C and YLL041C ) or ( YKL141W and YKL148C and YLL041C and YLR164W ) or ( YDR178W and YKL148C and YLL041C and YMR118C ) or ( YDR178W and YJL045W and YKL141W and YLL041C ) )
R_succinate_dehydrogenase__ubiquinone_6___mitochondrial	R_SUCD3_u6m	( ( YDR178W and YKL141W and YKL148C and YLL041C ) or ( YKL141W and YKL148C and YLL041C and YLR164W ) or ( YDR178W and YKL148C and YLL041C and YMR118C ) or ( YDR178W and YJL045W and YKL141W and YLL041C ) )
R_succinate_fumarate_transport__mitochondrial	R_SUCFUMtm	( YJR095W or YLR348C )
R_Succinate__CoA_ligase__ADP_forming_	R_SUCOASm	( YGR244C and YOR142W )
R_sucrose_hydrolyzing_enxyme__extracellular	R_SUCRe	YIL162W
R_sulfite_reductase__NADPH2_	R_SULR	( YFR030W or YJR137C )
R_4_hydroxycinnamate_formation	R_T4HCINNMFM
R_Triacylglycerol_lipase__yeast_specific	R_TAGL_SC	( YDR058C or YMR313C )
R_transaldolase	R_TALA	( YLR354C or YGR043C )
R_tetrahydrofolate_aminomethyltransferase__mitochondrial	R_THFATm	( YDR019C and YMR189W and YAL044C and ( YBR221C and YER178W ) )
R_hydrogen_peroxide_reductase__thioredoxin_	R_THIORDXi	( ( YLR043C and YDR453C ) or ( YGR209C and YDR453C ) )
R_thiamin_diphosphatase__extracellular	R_THMDPe	YBR092C
R_thymidine_transport_in_via_proton_symport	R_THMDt2
R_thiamin_phosphatase	R_THMP
R_thiamin_phosphatase__extracellular	R_THMPe	YBR092C
R_Thiamine_transport_in_via_proton_symport	R_THMt2	( YLR237W or YOR071C or YOR192C )
R_Threonine_aldolase	R_THRAi	YEL046C
R_L_threonine_deaminase	R_THRD_L	( YCL064C or YKL218C )
R_L_threonine_deaminase__mitochondrial	R_THRD_Lm	YER086W
R_threonine_synthase	R_THRS	YCR053W
R_threonine_mitochondrial_transport_via_proton_symport	R_THRt2m
R_L_threonine_reversible_transport_via_proton_symport	R_THRt2r	( YKR039W or YBR069C or YCL025C or YDR508C )
R_thymine_reversible_transport_via_proton_antiport	R_THYMt3r
R_thiazole_phosphate_synthesis__xylulose_5_phosphate___yeast_specific	R_THZPSN1_SC
R_thiazole_phosphate_synthesis__ribose_5_phosphate___yeast_specifc	R_THZPSN2_SC
R_transketolase	R_TKT1	( YBR117C or YPR074C )
R_transketolase	R_TKT2	( YPR074C or YBR117C )
R_thymidine_kinase__ATPthymidine_	R_TMDK1
R_thiamine_diphosphokinase	R_TMDPK	YOR143C
R_thymidine_phosphorylase	R_TMDPP	YLR209C
R_thiamine_diphosphate_kinase	R_TMDPPK	YOR143C
R_thymidylate_synthase	R_TMDS	YOR074C
R_thiaminase	R_TMN
R_thiamine_phosphate_kinase	R_TMPKr
R_thiamine_phosphate_diphosphorylase	R_TMPPP	YPL214C
R_triose_phosphate_isomerase	R_TPI	YDR050C
R_thioredoxin_reductase__NADPH_	R_TRDR	( ( YDR353W and YDR353W ) or YLR043C or ( YDR353W and YGR209C ) )
R_trehalose_phosphatase	R_TRE6PP	( ( YBR126C and YDR074W and YML100W ) or ( YBR126C and YDR074W and YMR261C ) )
R_alpha_alpha_trehalose_phosphate_synthase__UDP_forming_	R_TRE6PS	( ( YBR126C and YDR074W and YML100W ) or ( YBR126C and YDR074W and YMR261C ) )
R_alpha_alpha_trehalase	R_TREH	( YDR001C or YBR001C )
R_alpha_alpha_trehalase__vacuolar_	R_TREHv	YPR026W
R_trehalose_transport_in_via_proton_symporter	R_TREt2
R_trehalose_vacuolar_transport_via_proton_symport	R_TREt2v
R_triglycerol_synthesis	R_TRIGS_SC	( YOR245C or YCR048W or YNR019W )
R_L_Tryptophanoxygen_2_3_oxidoreductase__decyclizing_	R_TRPO2	YJR078W
R_tryptophan_synthase__indoleglycerol_phosphate_	R_TRPS1	YGL026C
R_tryptophan_transaminase	R_TRPTA	( YGL202W or YHR137W )
R_L_tryptophan_reversible_transport_via_proton_symport	R_TRPt2r	( YBR069C or YKR039W or YOL020W or YBR068C or YDR046C )
R_fatty_acid_transport	R_TTDCAtr
R_L_tyrosine_N_formyltransferase	R_TYRNFT	YDR403W
R_tyrosine_transaminase__irreversible	R_TYRTAi	( YGL202W or YHR137W or YLR027C )
R_tyrosine_transaminase__irreversible__mitochondrial_	R_TYRTAim	YKL106W
R_tyrosine_mitochondrial_transport_via_proton_symport	R_TYRt2m
R_L_tyrosine_reversible_transport_via_proton_symport	R_TYRt2r	( YBR069C or YKR039W or YCL025C or YBR068C or YOL020W or YDR046C or YCL025C )
R_L_tyrosine_transport_in_via_proton_antiport__vacuolar_	R_TYRt6	( YBR293W or YJR001W )
R_L_tyrosine_transport_out_via_proton_symport__vacuolar	R_TYRt7	( YKL146W or YNL101W )
R_UDP_N_acetylglucosamine_diphosphorylase	R_UDPACGLP	YDL103C
R_UDPglucose_4_epimerase	R_UDPG4E	YBR019C
R_UDPglucose__hexose_1_phosphate_uridylyltransferase	R_UGLT	YBR018C
R_Ureidoglycolate_hydrolase	R_UGLYCHr	YIR032C
R_UMP_kinase	R_UMPK	YKL024C
R_2_keto_4_methylthiobutyrate_transamination	R_UNK3
R_uroporphyrinogen_III_synthase	R_UPP3S	YOR278W
R_uroporphyrinogen_decarboxylase__uroporphyrinogen_III_	R_UPPDC1	YDR047W
R_uracil_phosphoribosyltransferase	R_UPPRT	YHR128W
R_uracil_transport_in_via_proton_symport	R_URAt2	YBR021W
R_urea_reversible_transport_via_proton_symport__2_H_	R_UREA2t2	YHL016C
R_urea_carboxylase	R_UREASE	YBR208C
R_uridylate_kinase__dUMP_	R_URIDK2r	YKL024C
R_uridine_kinase__ATPUridine_	R_URIK1	YNR012W
R_uridine_kinase__GTPUridine_	R_URIK2	YNR012W
R_uridine_transport_in_via_proton_symport	R_URIt2	( YBL042C or YAL022C )
R_UTP_diphosphohydrolase	R_UTPH1	YER005W
R_valine_transaminase	R_VALTA	YJR148W
R_valine_transaminase__mitochondiral	R_VALTAim	YHR208W
R_Valine_reversible_mitochondrial_transport_via_proton_symport	R_VALt2m
R_L_valine_reversible_transport_via_proton_symport	R_VALt2r	( YKR039W or YCL025C or YDR046C or YBR069C or YBR068C )
R_xanthine_reversible_transport	R_XANt
R_xanthine_phosphoribosyltransferase	R_XPPT	YJR133W
R_xanthosine_transport_in_via_proton_symport	R_XTSNt2
R_xylulokinase	R_XYLK	YGR194C
R_xylose_reductase	R_XYLR	YHR104W
R_xylitol_dehydrogenase__D_xyulose_forming_	R_XYLTD_D	YLR070C
R_Xylitol_transport_via_passive_diffusion	R_XYLTt
R_D_xylose_reversible_transport	R_XYLt
R_zymosterol_ester_hydrolase__yeast_specific__extracellular_	R_ZYMSTESTH_SCe	YLR020C
R_zymosterol_reversible_transport	R_ZYMSTt	( YIL013C or YOR011W )
R_biomass_published	R_biomass_published
